# Supplementary material for: Modeling Gastrulation in the Chick Embryo: Formation of the Primitive Streak
Source: PLoS One. 2010 May 11;5(5):e10571. doi: 10.1371/journal.pone.0010571 (PMC2868022; doi:10.1371/journal.pone.0010571)
Supplement: Code S1 — Archived file containing readme.txt, executable file, and Visual C++ source code for reproducing results presented in Figures 2– 6. (9.31 MB ZIP) [file pone.0010571.s010.zip]

Archive with 59 entries (56 files):
- potts3/
- potts3/init1.ini
- potts3/MainFrm.cpp
- potts3/MainFrm.h
- potts3/myForm.cpp
- potts3/myForm.h
- potts3/paramDialog.cpp
- potts3/paramDialog.h
- potts3/Potts.aps
- potts3/Potts.cpp
- potts3/Potts.h
- potts3/Potts.ncb
- potts3/Potts.rc
- potts3/Potts.sln
- potts3/Potts.suo
- potts3/Potts.suo.old
- potts3/Potts.vcproj
- potts3/Potts.vcproj.livad.bnvasiev.user
- potts3/PottsDoc.cpp
- potts3/PottsDoc.h
- potts3/PottsView.cpp
- potts3/PottsView.h
- potts3/ReadMe.txt
- potts3/Release/
- potts3/Release/BuildLog.htm
- potts3/Release/fig3b.dat
- potts3/Release/fig4a.dat
- potts3/Release/fig4a1.dat
- potts3/Release/fig4c1.dat
- potts3/Release/MainFrm.obj
- potts3/Release/mt.dep
- potts3/Release/myForm.obj
- potts3/Release/para.dat
- potts3/Release/paramDialog.obj
- potts3/Release/Potts.exe
- potts3/Release/Potts.exe.intermediate.manifest
- potts3/Release/Potts.obj
- potts3/Release/Potts.pch
- potts3/Release/Potts.pdb
- potts3/Release/Potts.res
- potts3/Release/PottsDoc.obj
- potts3/Release/PottsView.obj
- potts3/Release/stdafx.obj
- potts3/Release/vc80.idb
- potts3/Release/vc80.pdb
- potts3/res/
- potts3/resource.h
- potts3/res/myForm.ico
- potts3/res/Potts.ico
- potts3/res/Potts.manifest
- potts3/res/Potts.rc2
- potts3/res/PottsDoc.ico
- potts3/res/Thumbs.db
- potts3/res/Toolbar.bmp
- potts3/stdafx.cpp
- potts3/stdafx.h
- potts3/Thumbs.db
- potts3/UpgradeLog.XML
- README.txt
