# Supplementary material for: Modeling Gastrulation in the Chick Embryo: Formation of the Primitive Streak
Source: PLoS One. 2010 May 11;5(5):e10571. doi: 10.1371/journal.pone.0010571 (PMC2868022; doi:10.1371/journal.pone.0010571)
Supplement: Code S1 — Archived file containing readme.txt, executable file, and Visual C++ source code for reproducing results presented in Figures 2– 6. (9.31 MB ZIP) [file pone.0010571.s010.zip › potts3/MainFrm.cpp]

// MainFrm.cpp : implementation of the CMainFrame class
//

#include "stdafx.h"
#include "Potts.h"

#include "MainFrm.h"
#include "PottsDoc.h"
#include "myForm.h"
#include "PottsView.h"

#ifdef _DEBUG
#define new DEBUG_NEW
#endif


// CMainFrame

IMPLEMENT_DYNCREATE(CMainFrame, CFrameWnd)

BEGIN_MESSAGE_MAP(CMainFrame, CFrameWnd)
	ON_WM_CREATE()
END_MESSAGE_MAP()

static UINT indicators[] =
{
	ID_SEPARATOR,           // status line indicator
	ID_INDICATOR_CAPS,
	ID_INDICATOR_NUM,
	ID_INDICATOR_SCRL,
};


// CMainFrame construction/destruction

CMainFrame::CMainFrame()
{
	m_wndSplitter = new CSplitterWnd();
}

CMainFrame::~CMainFrame()
{
	delete m_wndSplitter;
}


int CMainFrame::OnCreate(LPCREATESTRUCT lpCreateStruct)
{
	if (CFrameWnd::OnCreate(lpCreateStruct) == -1)
		return -1;
	
	if (!m_wndToolBar.CreateEx(this, TBSTYLE_FLAT, WS_CHILD | WS_VISIBLE | CBRS_TOP
		| CBRS_GRIPPER | CBRS_TOOLTIPS | CBRS_FLYBY | CBRS_SIZE_DYNAMIC) ||
		!m_wndToolBar.LoadToolBar(IDR_MAINFRAME))
	{
		TRACE0("Failed to create toolbar\n");
		return -1;      // fail to create
	}


	if (!m_wndStatusBar.Create(this) ||
		!m_wndStatusBar.SetIndicators(indicators,
		  sizeof(indicators)/sizeof(UINT)))
	{
		TRACE0("Failed to create status bar\n");
		return -1;      // fail to create
	}
	// TODO: Delete these three lines if you don't want the toolbar to be dockable
	m_wndToolBar.EnableDocking(CBRS_ALIGN_ANY);
	EnableDocking(CBRS_ALIGN_ANY);
	DockControlBar(&m_wndToolBar);
	return 0;
}
BOOL CMainFrame::OnCreateClient( LPCREATESTRUCT lpcs, CCreateContext* pContext )
{ 
	// create a splitter with 1 row, 2 columns
	if (m_wndSplitter->CreateStatic(this,1,2))
		if (m_wndSplitter->CreateView(0,0,RUNTIME_CLASS(myForm),CSize(300,50),pContext))
			if (m_wndSplitter->CreateView(0,1,RUNTIME_CLASS(CPottsView), CSize(100,50),pContext))
			{
				SetActiveView((CView*)m_wndSplitter->GetPane(0,1));
				return TRUE;
			}

	return FALSE;
}

void CMainFrame::ChangeView()
{
	SetActiveView((CView*)m_wndSplitter->GetPane(0,1));
}

BOOL CMainFrame::PreCreateWindow(CREATESTRUCT& cs)
{
	if( !CFrameWnd::PreCreateWindow(cs) )
		return FALSE;
	// TODO: Modify the Window class or styles here by modifying
	//  the CREATESTRUCT cs

	return TRUE;
}


// CMainFrame diagnostics

#ifdef _DEBUG
void CMainFrame::AssertValid() const
{
	CFrameWnd::AssertValid();
}

void CMainFrame::Dump(CDumpContext& dc) const
{
	CFrameWnd::Dump(dc);
}

#endif //_DEBUG


// CMainFrame message handlers
