# Supplementary material for: Modeling Gastrulation in the Chick Embryo: Formation of the Primitive Streak
Source: PLoS One. 2010 May 11;5(5):e10571. doi: 10.1371/journal.pone.0010571 (PMC2868022; doi:10.1371/journal.pone.0010571)
Supplement: Code S1 — Archived file containing readme.txt, executable file, and Visual C++ source code for reproducing results presented in Figures 2– 6. (9.31 MB ZIP) [file pone.0010571.s010.zip › potts3/MainFrm.h]

// MainFrm.h : interface of the CMainFrame class
//


#pragma once

class CMainFrame : public CFrameWnd
{
	
protected: // create from serialization only
	CMainFrame();
	DECLARE_DYNCREATE(CMainFrame)
private:

// Attributes
public:

// Operations
public:
	void ChangeView();

// Overrides
public:
	virtual BOOL PreCreateWindow(CREATESTRUCT& cs);
	virtual BOOL OnCreateClient( LPCREATESTRUCT lpcs, CCreateContext* pContext ); // ñîçäàòü êëèåíòà	
	

// Implementation
public:
	virtual ~CMainFrame();
#ifdef _DEBUG
	virtual void AssertValid() const;
	virtual void Dump(CDumpContext& dc) const;
#endif

protected:  // control bar embedded members
	CStatusBar  m_wndStatusBar;
	CToolBar    m_wndToolBar;
public:
	CSplitterWnd* m_wndSplitter;						      // ðàçäåëèòåëü
// Generated message map functions
protected:
	afx_msg int OnCreate(LPCREATESTRUCT lpCreateStruct);
	DECLARE_MESSAGE_MAP()
};
