# Supplementary material for: Modeling Gastrulation in the Chick Embryo: Formation of the Primitive Streak
Source: PLoS One. 2010 May 11;5(5):e10571. doi: 10.1371/journal.pone.0010571 (PMC2868022; doi:10.1371/journal.pone.0010571)
Supplement: Code S1 — Archived file containing readme.txt, executable file, and Visual C++ source code for reproducing results presented in Figures 2– 6. (9.31 MB ZIP) [file pone.0010571.s010.zip › potts3/myForm.cpp]

// myForm.cpp : implementation file
//

#include "stdafx.h"
#include "Potts.h"
#include "PottsDoc.h"
#include "myForm.h"
#include ".\myform.h"


// myForm

IMPLEMENT_DYNCREATE(myForm, CFormView)

myForm::myForm()
	: CFormView(myForm::IDD)
{
	clickFlag=false;
	startFlag=false;
	contFlag=false;
	stopFlag=false;
	int init=0;
	float finit=0.;
	for(i=0;i<20;i++)
	{
		iParam[i]=&init;
		fParam[i]=&finit;
		bParam[i]=true;
		sParam[i]="";
	}
/**/
}
/*
void myForm::OnInitialUpdate()
{
	CPottsDoc* pDoc = GetDocument();
//	ASSERT_VALID(pDoc);
//	if (!pDoc)	return;
	myText.Format("Test1 = %d Test2 = %d ",pDoc->NI,pDoc->NJ);
//	myParameters.AddString(myText);
}
*/
myForm::~myForm()
{
}

void myForm::DoDataExchange(CDataExchange* pDX)
{
	CFormView::DoDataExchange(pDX);
	DDX_Control(pDX, IDC_EDIT1, myEdit);
	DDX_Control(pDX, IDC_LIST1, myParameters);
	DDX_Control(pDX, IDC_Move, mMove);
	DDX_Control(pDX, IDC_CHEM1, mChem1);
	DDX_Control(pDX, IDC_CHECK1, mSave);
	DDX_Control(pDX, IDC_CHEM2, mChem2);
	DDX_Control(pDX, IDC_CHEM3, mChem3);
	DDX_Control(pDX, IDC_PROL, mProl);
	DDX_Control(pDX, IDC_TRACKS, mTracks);
	DDX_Control(pDX, IDC_CHEM4, mChem4);
	DDX_Control(pDX, IDC_POL, mPol);
}

BEGIN_MESSAGE_MAP(myForm, CFormView)
	ON_BN_CLICKED(IDC_CHANGE, OnChange)
	ON_BN_CLICKED(IDC_START, OnBnClickedStart)
	ON_BN_CLICKED(IDC_CONTINUE, OnBnClickedContinue)
	ON_BN_CLICKED(IDC_STOP, OnBnClickedStop)
	ON_LBN_SELCHANGE(IDC_LIST1, OnLbnSelchangeList1)
	ON_BN_CLICKED(IDC_RESET, OnBnClickedReset)
	ON_BN_CLICKED(IDC_Move, OnBnClickedMove)
	ON_BN_CLICKED(IDC_CHEM1, OnBnClickedChem1)
	ON_BN_CLICKED(IDC_CHEM2, OnBnClickedChem2)
	ON_BN_CLICKED(IDC_CHECK1, OnBnClickedCheck1)
	ON_BN_CLICKED(IDC_CHEM3, OnBnClickedChem3)
	ON_BN_CLICKED(IDC_PROL, OnBnClickedProl)
	ON_BN_CLICKED(IDC_TRACKS, OnBnClickedTracks)
	ON_BN_CLICKED(IDC_CHEM4, OnBnClickedChem4)
	ON_BN_CLICKED(IDC_POL, OnBnClickedPol)
END_MESSAGE_MAP()


// myForm diagnostics

#ifdef _DEBUG
void myForm::AssertValid() const
{
	CFormView::AssertValid();
}

void myForm::Dump(CDumpContext& dc) const
{
	CFormView::Dump(dc);
}
CPottsDoc* myForm::GetDocument() const // non-debug version is inline
{
	ASSERT(m_pDocument->IsKindOf(RUNTIME_CLASS(CPottsDoc)));
	return (CPottsDoc*)m_pDocument;
}
#endif //_DEBUG


// myForm message handlers
void UpdateList()
{
}
void myForm::OnChange()
{
	// TODO: Add your control notification handler code here
	CPottsDoc* pDoc = GetDocument();
	ASSERT_VALID(pDoc);
	if (!pDoc)	return;
	if(pDoc->readFlag==true)
	{
		pDoc->readFlag=false;
		OnBnClickedReset();
	}
	else 
	{
	int i = myParameters.GetCurSel();
	if(i<0 || i>=numberOfParam) return;
	int len = myEdit.LineLength();
	myEdit.GetLine(0,myText.GetBuffer(len),len);
	myText.ReleaseBuffer(len);
	if(bParam[i]==true) {
		*iParam[i]=atoi(myText);
			myText.Format("%6d \t %s ",*iParam[i],sParam[i]);
	}
	else {
		*fParam[i] = (float) atof(myText);
			myText.Format("%7.3f \t %s ",*fParam[i],sParam[i]);
	}
	myParameters.DeleteString(i);
	myParameters.InsertString(i,myText);
//	ReadPar();
//	UpdateData(false);
	}
}
void myForm::OnLbnSelchangeList1()
{
	// TODO: Add your control notification handler code here
	CString myString1;
	// TODO: Add your control notification handler code here
//	myParameters.GetText(myParameters.GetCurSel(),myString1);
//	myTable=myString1;
	int i=myParameters.GetCurSel();
	if(bParam[i]==true) {
		myString1.Format("%d",*iParam[i]);
		myEdit.SetWindowText(myString1);
	}
	else {
		myString1.Format("%5.2f",*fParam[i]);
		myEdit.SetWindowText(myString1);
	}
	UpdateData(false);
}
void myForm::OnBnClickedStart()
{
	// TODO: Add your control notification handler code here
	startFlag=true;
	clickFlag=true;
}

void myForm::OnBnClickedContinue()
{
	// TODO: Add your control notification handler code here
	clickFlag=true;
	contFlag=true;
}

void myForm::OnBnClickedStop()
{
	// TODO: Add your control notification handler code here
	clickFlag=true;
	stopFlag=true;
}

void myForm::OnBnClickedReset()
{
	// TODO: Add your control notification handler code here
	mMove.SetCheck(BST_CHECKED);
	mSave.SetCheck(BST_UNCHECKED);
	mChem1.SetCheck(BST_UNCHECKED);
	mChem2.SetCheck(BST_UNCHECKED);
	mChem3.SetCheck(BST_UNCHECKED);
//	mProl.SetCheck(BST_UNCHECKED);
	CPottsDoc* pDoc = GetDocument();
	ASSERT_VALID(pDoc);
	if (!pDoc)	return;
	pDoc->readFlag=false;

		while(myParameters.GetCount()>0) {myParameters.DeleteString(0);}
		bParam[mediumSizeX]=true;			iParam[mediumSizeX]		= &pDoc->NI;
		sParam[mediumSizeX]	= "Medium Size along X";
		bParam[mediumSizeY]=true;			iParam[mediumSizeY]		= &pDoc->NJ;
		sParam[mediumSizeY]		= "Medium Size along Y";
		bParam[numberOfCells]=true;			iParam[numberOfCells]	= &pDoc->NCell;
		sParam[numberOfCells]	= "Number of Cells";
		bParam[numberOfCellTypes]=true;			iParam[numberOfCellTypes] = &pDoc->NTypes;
		sParam[numberOfCellTypes] = "Number of Cell Types";
		bParam[timeToEnd]=true;			iParam[timeToEnd]		= &pDoc->t_end;
		sParam[timeToEnd]		= "End time";
		bParam[volumeOfCell]=true;			iParam[volumeOfCell]	= &pDoc->tVolume;
		sParam[volumeOfCell]		= "Volume of cells";
		bParam[elasticityOfCell]=false;		fParam[elasticityOfCell]	= &pDoc->elast;
		sParam[elasticityOfCell]		= "Elasticity of cells";
		bParam[centerStep]=true;			iParam[centerStep]		= &pDoc->centerStep;
		sParam[centerStep]	= "period for centering the tissue";
		bParam[showStep]=true;			iParam[showStep]		= &pDoc->showStep;
		sParam[showStep]	= "period for graphics output";
		bParam[areaStep]=true;			iParam[areaStep]		= &pDoc->areaStep;
		sParam[areaStep]	= "time for setting areas";
		bParam[areaRadius]=true;			iParam[areaRadius]		= &pDoc->radius1;
		sParam[areaRadius]	= "initial radius of area pellucida";
		bParam[diff1]=true;		iParam[diff1]	= &pDoc->diff1;
		sParam[diff1]		= "diffusion of the chemical(1)";
		bParam[prod1]=false;		fParam[prod1]	= &pDoc->prod1;
		sParam[prod1]		= "production rate of the chemical(1)";
		bParam[decay1]=false;		fParam[decay1]	= &pDoc->decay1;
		sParam[decay1]		= "decay rate of the chemical(1)";
		bParam[thresh]=false;		fParam[thresh]	= &pDoc->thresh;
		sParam[thresh]		= "threshould for differenciation";
		bParam[fChem1]=false;		fParam[fChem1]	= &pDoc->fChem1;
		sParam[fChem1]		= "chemotactic forcing along Chemo(1)";
		bParam[fChem2]=false;		fParam[fChem2]	= &pDoc->fChem2;
		sParam[fChem2]		= "chemotactic forcing along Chemo(2)";
		bParam[fChem3]=false;		fParam[fChem3]	= &pDoc->fChem3;
		sParam[fChem3]		= "chemotactic forcing along Chemo3";
		bParam[sickleStep]=true;			iParam[sickleStep]		= &pDoc->sickleStep;
		sParam[sickleStep]	= "time for setting sickle cells";
		bParam[hensenStep]=true;			iParam[hensenStep]		= &pDoc->hensenStep;
		sParam[hensenStep]	= "time for setting hensen cells";
		bParam[prolTime]=true;			iParam[prolTime]		= &pDoc->prolTime;
		sParam[prolTime]	= "gives the rate of cell growth (by 1 pixel)";
		bParam[prolStep]=true;			iParam[prolStep]		= &pDoc->prolStep;
		sParam[prolStep]	= "time step for checking for prolifiration";
		bParam[polStep]=true;			iParam[polStep]		= &pDoc->polStep;
		sParam[polStep]	= "time step for polarization";
		sParam[fPol]		= "polarization factor";
		bParam[fPol]=false;		fParam[fPol]	= &pDoc->fPol;
		for(int i=0;i<numberOfParam;i++)
		{
			if(bParam[i]==true) 
				myText.Format("%6d \t %s ",*iParam[i],sParam[i]);
			if(bParam[i]==false) 
				myText.Format("%7.3f \t %s ",*fParam[i],sParam[i]);
//		myParameters.SetCurSel(i);
//		myParameters.InsertString(i,myText);
			myParameters.AddString(myText);
		}
}
void myForm::SetFlags()
{
	startFlag=false;
	contFlag=false;
	stopFlag=false;
	CPottsDoc* pDoc = GetDocument();
	ASSERT_VALID(pDoc);
	if (!pDoc)	return;
	if(mSave.GetCheck()==BST_CHECKED) pDoc->saveFlag=true;
	else pDoc->saveFlag=false;
	if(mMove.GetCheck()==BST_CHECKED) pDoc->moveFlag=true; 
	else pDoc->moveFlag=false;
	if(mChem1.GetCheck()==BST_CHECKED) pDoc->morphoFlag=true;
	else pDoc->morphoFlag=false;
	if(mChem2.GetCheck()==BST_CHECKED) pDoc->chemo1Flag=true;
	else pDoc->chemo1Flag=false;
	if(mChem3.GetCheck()==BST_CHECKED) pDoc->chemo2Flag=true;
	else pDoc->chemo2Flag=false;
	if(mChem4.GetCheck()==BST_CHECKED) pDoc->chemo3Flag=true;
	else pDoc->chemo3Flag=false;
	if(mProl.GetCheck()==BST_CHECKED) pDoc->prolFlag=true;
	else pDoc->prolFlag=false;
	if(mPol.GetCheck()==BST_CHECKED) pDoc->polFlag=true;
	else pDoc->polFlag=false;
	if(mTracks.GetCheck()==BST_CHECKED) pDoc->trackFlag=true;
	else pDoc->trackFlag=false;
}

void myForm::OnBnClickedMove()
{
	// TODO: Add your control notification handler code here
	CPottsDoc* pDoc = GetDocument();
	ASSERT_VALID(pDoc);
	if (!pDoc)	return;
	if(mMove.GetCheck()==BST_CHECKED) pDoc->moveFlag=true; 
	else pDoc->moveFlag=false;
}

void myForm::OnBnClickedChem1()
{
	// TODO: Add your control notification handler code here
	CPottsDoc* pDoc = GetDocument();
	ASSERT_VALID(pDoc);
	if (!pDoc)	return;
	if(mChem1.GetCheck()==BST_CHECKED) pDoc->morphoFlag=true;
	else pDoc->morphoFlag=false;
}

void myForm::OnBnClickedChem2()
{
	// TODO: Add your control notification handler code here
	CPottsDoc* pDoc = GetDocument();
	ASSERT_VALID(pDoc);
	if (!pDoc)	return;
	if(mChem2.GetCheck()==BST_CHECKED) pDoc->chemo1Flag=true;
	else pDoc->chemo1Flag=false;
}

void myForm::OnBnClickedCheck1()
{
	// TODO: Add your control notification handler code here
	CPottsDoc* pDoc = GetDocument();
	ASSERT_VALID(pDoc);
	if (!pDoc)	return;
	if(mSave.GetCheck()==BST_CHECKED) pDoc->saveFlag=true;
	else pDoc->saveFlag=false;
}

void myForm::OnBnClickedChem3()
{
	// TODO: Add your control notification handler code here
	CPottsDoc* pDoc = GetDocument();
	ASSERT_VALID(pDoc);
	if (!pDoc)	return;
	if(mChem3.GetCheck()==BST_CHECKED) pDoc->chemo2Flag=true;
	else pDoc->chemo2Flag=false;
}
void myForm::OnBnClickedChem4()
{
	// TODO: Add your control notification handler code here
	CPottsDoc* pDoc = GetDocument();
	ASSERT_VALID(pDoc);
	if (!pDoc)	return;
	if(mChem4.GetCheck()==BST_CHECKED) pDoc->chemo3Flag=true;
	else pDoc->chemo3Flag=false;
}

void myForm::OnBnClickedProl()
{
	// TODO: Add your control notification handler code here
	CPottsDoc* pDoc = GetDocument();
	ASSERT_VALID(pDoc);
	if (!pDoc)	return;
	if(mProl.GetCheck()==BST_CHECKED) 
	{
		pDoc->prolFlag=true;
/*		for(i=1;i<pDoc->NCell;i++)
		{
			pDoc->BirthTime[i]=pDoc->nstep;
		}
*/	}
	else pDoc->prolFlag=false;
}

void myForm::OnBnClickedTracks()
{
	// TODO: Add your control notification handler code here
	CPottsDoc* pDoc = GetDocument();
	ASSERT_VALID(pDoc);
	if (!pDoc)	return;
	if(mTracks.GetCheck()==BST_CHECKED) 
	{
		pDoc->trackFlag=true;
		for(i=1;i<pDoc->NCell;i++)
		{
			pDoc->trackx[i]=pDoc->xcenter[i];
			pDoc->tracky[i]=pDoc->ycenter[i];
		}
	}
	else pDoc->trackFlag=false;
}


void myForm::OnBnClickedPol()
{
	// TODO: Add your control notification handler code here
	CPottsDoc* pDoc = GetDocument();
	ASSERT_VALID(pDoc);
	if (!pDoc)	return;
	if(mPol.GetCheck()==BST_CHECKED) 
	{
		pDoc->polFlag=true;
		for(i=1;i<pDoc->NCell;i++)
		{
			pDoc->hxcenter[i]=pDoc->xcenter[i];
			pDoc->hycenter[i]=pDoc->ycenter[i];
			pDoc->xPol[i]=0.;
			pDoc->yPol[i]=0.;
		}
			pDoc->xPol[0]=0.;
			pDoc->yPol[0]=0.;
	}
	else pDoc->polFlag=false;
}
