# Supplementary material for: Modeling Gastrulation in the Chick Embryo: Formation of the Primitive Streak
Source: PLoS One. 2010 May 11;5(5):e10571. doi: 10.1371/journal.pone.0010571 (PMC2868022; doi:10.1371/journal.pone.0010571)
Supplement: Code S1 — Archived file containing readme.txt, executable file, and Visual C++ source code for reproducing results presented in Figures 2– 6. (9.31 MB ZIP) [file pone.0010571.s010.zip › potts3/myForm.h]

#pragma once
#include "afxwin.h"


// myForm form view

class myForm : public CFormView
{
	DECLARE_DYNCREATE(myForm)

protected:
	myForm();           // protected constructor used by dynamic creation
	virtual ~myForm();

public:
	enum { IDD = IDD_MYFORM };
	CPottsDoc* GetDocument() const;
	void Init();
	void UpdateList();
	void SetFlags();
#ifdef _DEBUG
	virtual void AssertValid() const;
	virtual void Dump(CDumpContext& dc) const;
#endif

protected:
	virtual void DoDataExchange(CDataExchange* pDX);    // DDX/DDV support
//	virtual void OnInitialUpdate();

	DECLARE_MESSAGE_MAP()
public:
	CEdit myEdit;
	CListBox myParameters;
	CString	sParam[30];
	int		*iParam[30];
	float	*fParam[30];
	bool	bParam[30];
	enum parList {
		mediumSizeX,
		mediumSizeY,
		numberOfCells,
		numberOfCellTypes,
		timeToEnd,
		volumeOfCell,
		elasticityOfCell,
		centerStep,
		showStep,
		areaStep,
		areaRadius,
		diff1,
		prod1,
		decay1,
		thresh,
		fChem1,
		fChem2,
		fChem3,
		sickleStep,
		hensenStep,
		prolTime,
		prolStep,
		polStep,
		fPol,
		numberOfParam
	};
	CString myText;
	afx_msg void OnBnClickedStart();
	afx_msg void OnBnClickedContinue();
	afx_msg void OnBnClickedStop();
	afx_msg void OnChange();
	afx_msg void OnLbnSelchangeList1();
	afx_msg void OnBnClickedReset();
	bool clickFlag;
	bool startFlag;
	bool contFlag;
	bool stopFlag;
	CButton mSave;
	CButton mMove;
	CButton mChem1;
	CButton mChem2;
	CButton mChem3;
	CButton mChem4;
	CButton mProl;
	CButton mPol;
	CButton mTracks;
	afx_msg void OnBnClickedCheck1();
	afx_msg void OnBnClickedMove();
	afx_msg void OnBnClickedChem1();
	afx_msg void OnBnClickedChem2();
	afx_msg void OnBnClickedChem3();
	afx_msg void OnBnClickedProl();
	afx_msg void OnBnClickedTracks();
	afx_msg void OnBnClickedChem4();
	afx_msg void OnBnClickedPol();
};
#ifndef _DEBUG  // debug version in PottsView.cpp
inline CPottsDoc* myForm::GetDocument() const
   { return reinterpret_cast<CPottsDoc*>(m_pDocument); }
#endif
