# Supplementary material for: Modeling Gastrulation in the Chick Embryo: Formation of the Primitive Streak
Source: PLoS One. 2010 May 11;5(5):e10571. doi: 10.1371/journal.pone.0010571 (PMC2868022; doi:10.1371/journal.pone.0010571)
Supplement: Code S1 — Archived file containing readme.txt, executable file, and Visual C++ source code for reproducing results presented in Figures 2– 6. (9.31 MB ZIP) [file pone.0010571.s010.zip › potts3/paramDialog.cpp]

// ParamDialog.cpp : implementation file
//

#include "stdafx.h"
#include "Potts.h"
#include "PottsDoc.h"
#include "paramDialog.h"


// ParamDialog dialog

IMPLEMENT_DYNAMIC(ParamDialog, CDialog)
ParamDialog::ParamDialog(CWnd* pParent /*=NULL*/)
	: CDialog(ParamDialog::IDD, pParent)
{
//	myParameters.AddString("Hello");
//	UpdateData(true);
}

ParamDialog::~ParamDialog()
{
}

void ParamDialog::DoDataExchange(CDataExchange* pDX)
{
	CDialog::DoDataExchange(pDX);
	DDX_Control(pDX, IDC_EDIT1, myEdit);
	DDX_Control(pDX, IDC_LIST1, myParameters);
}

BOOL ParamDialog::OnInitDialog()
{
	CDialog::OnInitDialog();
	int i=10;
	float f=1.;
	for(i=0;i<20;i++)
	{
		iParam[i]=&i;
		fParam[i]=&f;
		bParam[i]=true;
		sParam[i]="aa";
	}
/*	bParam[mediumSizeX]=true;			iParam[mediumSizeX]		= &NI;
	sParam[mediumSizeX]		= "Medium Size along X";
	bParam[mediumSizeY]=true;			iParam[mediumSizeY]		= &NJ;
	sParam[mediumSizeY]		= "Medium Size along Y";
	bParam[numberOfCells]=true;			iParam[numberOfCells]	= &NCell;
	sParam[numberOfCells]	= "Number of Cells";
	bParam[numberOfCellTypes]=true;			iParam[numberOfCellTypes] = &NTypes;
	sParam[numberOfCellTypes] = "Number of Cell Types";
	bParam[timeToEnd]=true;			iParam[timeToEnd]		= &t_end;
	sParam[timeToEnd]		= "End time";
	bParam[volumeOfCell]=true;			iParam[volumeOfCell]	= &TypeVolume[1];
	sParam[volumeOfCell]		= "Volume of cell";
	bParam[elasticityOfCell]=false;		fParam[elasticityOfCell]	= &elast;
	sParam[elasticityOfCell]		= "Elasticity of cells";
*/	for(int i=0;i<numberOfParam;i++)
	{
		if(bParam[i]==true) 
			myText.Format("%s = %d ",sParam[i],*iParam[i]);
		if(bParam[i]==false) 
			myText.Format("%s = %5.2f ",sParam[i],*fParam[i]);
//		myParameters.SetCurSel(i);
//		myParameters.InsertString(i,myText);
		myParameters.AddString(myText);
	}
	return TRUE;  // return TRUE  unless you set the focus to a control
}
BEGIN_MESSAGE_MAP(ParamDialog, CDialog)
	ON_BN_CLICKED(IDC_BUTTON1, OnBnClickedButton1)
	ON_LBN_SELCHANGE(IDC_LIST1, OnLbnSelchangeList1)
END_MESSAGE_MAP()


// ParamDialog message handlers

void ParamDialog::OnBnClickedButton1()
{
	// TODO: Add your control notification handler code here
	int i = myParameters.GetCurSel();
	if(i<0 || i>=numberOfParam) return;
	CString myString1;
	int len = myEdit.LineLength();
	myEdit.GetLine(0,myString1.GetBuffer(len),len);
	myString1.ReleaseBuffer(len);
	if(bParam[i]==true) {
		*iParam[i]=atoi(myString1);
		myString1.Format("%s = %d ",sParam[i],*iParam[i]);
	}
	else {
		*fParam[i] = (float) atof(myString1);
		myString1.Format("%s = %5.2f ",sParam[i],*fParam[i]);
	}
	myParameters.DeleteString(i);
	myParameters.InsertString(i,myString1);
	UpdateData(false);
}

void ParamDialog::OnLbnSelchangeList1()
{
	// TODO: Add your control notification handler code here
	CString myString1;
	// TODO: Add your control notification handler code here
//	myParameters.GetText(myParameters.GetCurSel(),myString1);
//	myTable=myString1;
	int i=myParameters.GetCurSel();
	if(bParam[i]==true) {
		myString1.Format("%d",*iParam[i]);
		myEdit.SetWindowText(myString1);
	}
	else {
		myString1.Format("%5.2f",*fParam[i]);
		myEdit.SetWindowText(myString1);
	}
	UpdateData(false);
}
