# Supplementary material for: Modeling Gastrulation in the Chick Embryo: Formation of the Primitive Streak
Source: PLoS One. 2010 May 11;5(5):e10571. doi: 10.1371/journal.pone.0010571 (PMC2868022; doi:10.1371/journal.pone.0010571)
Supplement: Code S1 — Archived file containing readme.txt, executable file, and Visual C++ source code for reproducing results presented in Figures 2– 6. (9.31 MB ZIP) [file pone.0010571.s010.zip › potts3/paramDialog.h]

#pragma once
#include "afxwin.h"

// parameters

// ParamDialog dialog

class ParamDialog : public CDialog
{
	DECLARE_DYNAMIC(ParamDialog)

public:
	ParamDialog(CWnd* pParent = NULL);   // standard constructor
	virtual ~ParamDialog();

// Dialog Data
	enum { IDD = IDD_DIALOG1 };

protected:
	virtual void DoDataExchange(CDataExchange* pDX);    // DDX/DDV support

	virtual BOOL OnInitDialog();
	DECLARE_MESSAGE_MAP()
public:
	CEdit myEdit;
	CListBox myParameters;
	afx_msg void OnBnClickedButton1();
	afx_msg void OnLbnSelchangeList1();
	CString	sParam[20];
	int		*iParam[20];
	float	*fParam[20];
	bool	bParam[20];
	enum parList {
		mediumSizeX,
		mediumSizeY,
		numberOfCells,
		numberOfCellTypes,
		timeToEnd,
		volumeOfCell,
		elasticityOfCell,
		numberOfParam
	};
	CString myText;
};
