# Supplementary material for: Modeling Gastrulation in the Chick Embryo: Formation of the Primitive Streak
Source: PLoS One. 2010 May 11;5(5):e10571. doi: 10.1371/journal.pone.0010571 (PMC2868022; doi:10.1371/journal.pone.0010571)
Supplement: Code S1 — Archived file containing readme.txt, executable file, and Visual C++ source code for reproducing results presented in Figures 2– 6. (9.31 MB ZIP) [file pone.0010571.s010.zip › potts3/Potts.cpp]

// Potts.cpp : Defines the class behaviors for the application.
//

#include "stdafx.h"
#include "Potts.h"
#include "MainFrm.h"

#include "PottsDoc.h"
#include "PottsView.h"
#include "myForm.h"

#ifdef _DEBUG
#define new DEBUG_NEW
#endif


// CPottsApp

BEGIN_MESSAGE_MAP(CPottsApp, CWinApp)
	ON_COMMAND(ID_APP_ABOUT, OnAppAbout)
	// Standard file based document commands
	ON_COMMAND(ID_FILE_NEW, CWinApp::OnFileNew)
	ON_COMMAND(ID_FILE_OPEN, CWinApp::OnFileOpen)
	// Standard print setup command
	ON_COMMAND(ID_FILE_PRINT_SETUP, CWinApp::OnFilePrintSetup)
END_MESSAGE_MAP()


// CPottsApp construction

CPottsApp::CPottsApp()
{
	// TODO: add construction code here,
	// Place all significant initialization in InitInstance
}


// The one and only CPottsApp object

CPottsApp theApp;

// CPottsApp initialization

BOOL CPottsApp::InitInstance()
{
/*	{
		CSingleDocTemplate* pNewDocTemplate = new CSingleDocTemplate(
			IDR_MYFORM_TMPL,
			RUNTIME_CLASS(CPottsDoc),
			RUNTIME_CLASS(CMainFrame),
			RUNTIME_CLASS(myForm));
		AddDocTemplate(pNewDocTemplate);
	}
*/
	// InitCommonControls() is required on Windows XP if an application
	// manifest specifies use of ComCtl32.dll version 6 or later to enable
	// visual styles.  Otherwise, any window creation will fail.
	InitCommonControls();

	CWinApp::InitInstance();

	// Initialize OLE libraries
	if (!AfxOleInit())
	{
		AfxMessageBox(IDP_OLE_INIT_FAILED);
		return FALSE;
	}
	AfxEnableControlContainer();
	// Standard initialization
	// If you are not using these features and wish to reduce the size
	// of your final executable, you should remove from the following
	// the specific initialization routines you do not need
	// Change the registry key under which our settings are stored
	// TODO: You should modify this string to be something appropriate
	// such as the name of your company or organization
	SetRegistryKey(_T("Local AppWizard-Generated Applications"));
	LoadStdProfileSettings(4);  // Load standard INI file options (including MRU)
	// Register the application's document templates.  Document templates
	//  serve as the connection between documents, frame windows and views
	CSingleDocTemplate* pDocTemplate;
	pDocTemplate = new CSingleDocTemplate(
		IDR_MAINFRAME,
		RUNTIME_CLASS(CPottsDoc),
		RUNTIME_CLASS(CMainFrame),       // main SDI frame window
		RUNTIME_CLASS(CPottsView));
	
	if (!pDocTemplate)
		return FALSE;
	AddDocTemplate(pDocTemplate);
	// Parse command line for standard shell commands, DDE, file open
	CCommandLineInfo cmdInfo;
	ParseCommandLine(cmdInfo);
	// Dispatch commands specified on the command line.  Will return FALSE if
	// app was launched with /RegServer, /Register, /Unregserver or /Unregister.
	if (!ProcessShellCommand(cmdInfo))
		return FALSE;
	// The one and only window has been initialized, so show and update it
	m_pMainWnd->ShowWindow(SW_SHOW);
	m_pMainWnd->UpdateWindow();
	// call DragAcceptFiles only if there's a suffix
	//  In an SDI app, this should occur after ProcessShellCommand
	return TRUE;
}


// CAboutDlg dialog used for App About

class CAboutDlg : public CDialog
{
public:
	CAboutDlg();

// Dialog Data
	enum { IDD = IDD_ABOUTBOX };

protected:
	virtual void DoDataExchange(CDataExchange* pDX);    // DDX/DDV support

// Implementation
protected:
	DECLARE_MESSAGE_MAP()
};

CAboutDlg::CAboutDlg() : CDialog(CAboutDlg::IDD)
{
}

void CAboutDlg::DoDataExchange(CDataExchange* pDX)
{
	CDialog::DoDataExchange(pDX);
}

BEGIN_MESSAGE_MAP(CAboutDlg, CDialog)
END_MESSAGE_MAP()

// App command to run the dialog
void CPottsApp::OnAppAbout()
{
	CAboutDlg aboutDlg;
	aboutDlg.DoModal();
}

// CPottsApp message handlers

/////////////////////////////////////////////////////////////////////////////
// CTwofibApp commands

BOOL CPottsApp::OnIdle(LONG lCount) 
{
	// TODO: Add your specialized code here and/or call the base class
	CPottsView *PView = 
		(CPottsView *)((CMainFrame *)m_pMainWnd)->m_wndSplitter->GetPane(0,1);
//		(CPottsView *)((CFrameWnd *)m_pMainWnd)->GetActiveView ();
	myForm *PForm = 0x0;
	PForm = (myForm *)((CMainFrame*)m_pMainWnd)->m_wndSplitter->GetPane(0,0);
//		(myForm *)((CFrameWnd *)m_pMainWnd)->GetActiveView ();
	
	if (!PForm)
		AfxMessageBox("Couldn't Get myForm");


	if(PForm->clickFlag==true)	
	{
		PForm->clickFlag=false;	
		((CMainFrame *)m_pMainWnd)->ChangeView();
	}

	if(PForm->startFlag==true)	
	{
		PForm->SetFlags();	
		PView->OnRun();
	}

	if(PForm->contFlag==true)	
	{
		PForm->SetFlags();	
		PView->OnContinue();
	}

	if(PForm->stopFlag==true)	
	{
		PForm->SetFlags();	
		PView->OnStop();
	}
	if(PView->runFlag==true)	
	{
		PView->DoMove();
//		if(PForm->mMove.GetCheck()==BST_CHECKED) PView->DoMove();
//		if(PForm->mChem1.GetCheck()==BST_CHECKED) PView->DoMorphogene1();
	}
//	if(PView->stopFlag==true){}
	return TRUE;
}
