# Supplementary material for: Modeling Gastrulation in the Chick Embryo: Formation of the Primitive Streak
Source: PLoS One. 2010 May 11;5(5):e10571. doi: 10.1371/journal.pone.0010571 (PMC2868022; doi:10.1371/journal.pone.0010571)
Supplement: Code S1 — Archived file containing readme.txt, executable file, and Visual C++ source code for reproducing results presented in Figures 2– 6. (9.31 MB ZIP) [file pone.0010571.s010.zip › potts3/Potts.h]

// Potts.h : main header file for the Potts application
//
#pragma once

#ifndef __AFXWIN_H__
	#error include 'stdafx.h' before including this file for PCH
#endif

#include "resource.h"       // main symbols


// CPottsApp:
// See Potts.cpp for the implementation of this class
//

class CPottsApp : public CWinApp
{
public:
	CPottsApp();
private:

// Overrides
public:
	virtual BOOL OnIdle(LONG lCount);
	virtual BOOL InitInstance();

// Implementation
	afx_msg void OnAppAbout();
	DECLARE_MESSAGE_MAP()
};

extern CPottsApp theApp;
