# Supplementary material for: Modeling Gastrulation in the Chick Embryo: Formation of the Primitive Streak
Source: PLoS One. 2010 May 11;5(5):e10571. doi: 10.1371/journal.pone.0010571 (PMC2868022; doi:10.1371/journal.pone.0010571)
Supplement: Code S1 — Archived file containing readme.txt, executable file, and Visual C++ source code for reproducing results presented in Figures 2– 6. (9.31 MB ZIP) [file pone.0010571.s010.zip › potts3/Potts.sln]

Microsoft Visual Studio Solution File, Format Version 9.00
# Visual Studio 2005
Project("{8BC9CEB8-8B4A-11D0-8D11-00A0C91BC942}") = "Potts", "Potts.vcproj", "{3C0DAF1D-9EC9-410B-8B72-2CD3AC9DC536}"
EndProject
Global
	GlobalSection(SolutionConfigurationPlatforms) = preSolution
		Debug|Win32 = Debug|Win32
		Release|Win32 = Release|Win32
	EndGlobalSection
	GlobalSection(ProjectConfigurationPlatforms) = postSolution
		{3C0DAF1D-9EC9-410B-8B72-2CD3AC9DC536}.Debug|Win32.ActiveCfg = Debug|Win32
		{3C0DAF1D-9EC9-410B-8B72-2CD3AC9DC536}.Debug|Win32.Build.0 = Debug|Win32
		{3C0DAF1D-9EC9-410B-8B72-2CD3AC9DC536}.Release|Win32.ActiveCfg = Release|Win32
		{3C0DAF1D-9EC9-410B-8B72-2CD3AC9DC536}.Release|Win32.Build.0 = Release|Win32
	EndGlobalSection
	GlobalSection(SolutionProperties) = preSolution
		HideSolutionNode = FALSE
	EndGlobalSection
EndGlobal
