# Supplementary material for: Modeling Gastrulation in the Chick Embryo: Formation of the Primitive Streak
Source: PLoS One. 2010 May 11;5(5):e10571. doi: 10.1371/journal.pone.0010571 (PMC2868022; doi:10.1371/journal.pone.0010571)
Supplement: Code S1 — Archived file containing readme.txt, executable file, and Visual C++ source code for reproducing results presented in Figures 2– 6. (9.31 MB ZIP) [file pone.0010571.s010.zip › potts3/Potts.vcproj]

<?xml version="1.0" encoding="Windows-1252"?>
<VisualStudioProject
	ProjectType="Visual C++"
	Version="8.00"
	Name="Potts"
	ProjectGUID="{3C0DAF1D-9EC9-410B-8B72-2CD3AC9DC536}"
	Keyword="MFCProj"
	>
	<Platforms>
		<Platform
			Name="Win32"
		/>
	</Platforms>
	<ToolFiles>
	</ToolFiles>
	<Configurations>
		<Configuration
			Name="Debug|Win32"
			OutputDirectory="Debug"
			IntermediateDirectory="Debug"
			ConfigurationType="1"
			InheritedPropertySheets="$(VCInstallDir)VCProjectDefaults\UpgradeFromVC71.vsprops"
			UseOfMFC="1"
			CharacterSet="2"
			>
			<Tool
				Name="VCPreBuildEventTool"
			/>
			<Tool
				Name="VCCustomBuildTool"
			/>
			<Tool
				Name="VCXMLDataGeneratorTool"
			/>
			<Tool
				Name="VCWebServiceProxyGeneratorTool"
			/>
			<Tool
				Name="VCMIDLTool"
				PreprocessorDefinitions="_DEBUG"
				MkTypLibCompatible="false"
			/>
			<Tool
				Name="VCCLCompilerTool"
				Optimization="0"
				PreprocessorDefinitions="WIN32;_WINDOWS;_DEBUG"
				MinimalRebuild="true"
				BasicRuntimeChecks="3"
				RuntimeLibrary="1"
				TreatWChar_tAsBuiltInType="true"
				UsePrecompiledHeader="2"
				WarningLevel="3"
				Detect64BitPortabilityProblems="true"
				DebugInformationFormat="4"
			/>
			<Tool
				Name="VCManagedResourceCompilerTool"
			/>
			<Tool
				Name="VCResourceCompilerTool"
				PreprocessorDefinitions="_DEBUG"
				Culture="1033"
				AdditionalIncludeDirectories="$(IntDir)"
			/>
			<Tool
				Name="VCPreLinkEventTool"
			/>
			<Tool
				Name="VCLinkerTool"
				LinkIncremental="2"
				GenerateDebugInformation="true"
				SubSystem="2"
				TargetMachine="1"
			/>
			<Tool
				Name="VCALinkTool"
			/>
			<Tool
				Name="VCManifestTool"
			/>
			<Tool
				Name="VCXDCMakeTool"
			/>
			<Tool
				Name="VCBscMakeTool"
			/>
			<Tool
				Name="VCFxCopTool"
			/>
			<Tool
				Name="VCAppVerifierTool"
			/>
			<Tool
				Name="VCWebDeploymentTool"
			/>
			<Tool
				Name="VCPostBuildEventTool"
			/>
		</Configuration>
		<Configuration
			Name="Release|Win32"
			OutputDirectory="Release"
			IntermediateDirectory="Release"
			ConfigurationType="1"
			InheritedPropertySheets="$(VCInstallDir)VCProjectDefaults\UpgradeFromVC71.vsprops"
			UseOfMFC="1"
			CharacterSet="2"
			>
			<Tool
				Name="VCPreBuildEventTool"
			/>
			<Tool
				Name="VCCustomBuildTool"
			/>
			<Tool
				Name="VCXMLDataGeneratorTool"
			/>
			<Tool
				Name="VCWebServiceProxyGeneratorTool"
			/>
			<Tool
				Name="VCMIDLTool"
				PreprocessorDefinitions="NDEBUG"
				MkTypLibCompatible="false"
			/>
			<Tool
				Name="VCCLCompilerTool"
				PreprocessorDefinitions="WIN32;_WINDOWS;NDEBUG"
				MinimalRebuild="false"
				RuntimeLibrary="0"
				TreatWChar_tAsBuiltInType="true"
				UsePrecompiledHeader="2"
				WarningLevel="3"
				Detect64BitPortabilityProblems="true"
				DebugInformationFormat="3"
			/>
			<Tool
				Name="VCManagedResourceCompilerTool"
			/>
			<Tool
				Name="VCResourceCompilerTool"
				PreprocessorDefinitions="NDEBUG"
				Culture="1033"
				AdditionalIncludeDirectories="$(IntDir)"
			/>
			<Tool
				Name="VCPreLinkEventTool"
			/>
			<Tool
				Name="VCLinkerTool"
				LinkIncremental="1"
				GenerateDebugInformation="true"
				SubSystem="2"
				OptimizeReferences="2"
				EnableCOMDATFolding="2"
				TargetMachine="1"
			/>
			<Tool
				Name="VCALinkTool"
			/>
			<Tool
				Name="VCManifestTool"
			/>
			<Tool
				Name="VCXDCMakeTool"
			/>
			<Tool
				Name="VCBscMakeTool"
			/>
			<Tool
				Name="VCFxCopTool"
			/>
			<Tool
				Name="VCAppVerifierTool"
			/>
			<Tool
				Name="VCWebDeploymentTool"
			/>
			<Tool
				Name="VCPostBuildEventTool"
			/>
		</Configuration>
	</Configurations>
	<References>
	</References>
	<Files>
		<Filter
			Name="Source Files"
			Filter="cpp;c;cxx;def;odl;idl;hpj;bat;asm;asmx"
			UniqueIdentifier="{4FC737F1-C7A5-4376-A066-2A32D752A2FF}"
			>
			<File
				RelativePath=".\MainFrm.cpp"
				>
			</File>
			<File
				RelativePath=".\myForm.cpp"
				>
			</File>
			<File
				RelativePath=".\paramDialog.cpp"
				>
			</File>
			<File
				RelativePath=".\Potts.cpp"
				>
			</File>
			<File
				RelativePath=".\PottsDoc.cpp"
				>
			</File>
			<File
				RelativePath=".\PottsView.cpp"
				>
			</File>
			<File
				RelativePath=".\stdafx.cpp"
				>
				<FileConfiguration
					Name="Debug|Win32"
					>
					<Tool
						Name="VCCLCompilerTool"
						UsePrecompiledHeader="1"
					/>
				</FileConfiguration>
				<FileConfiguration
					Name="Release|Win32"
					>
					<Tool
						Name="VCCLCompilerTool"
						UsePrecompiledHeader="1"
					/>
				</FileConfiguration>
			</File>
		</Filter>
		<Filter
			Name="Header Files"
			Filter="h;hpp;hxx;hm;inl;inc;xsd"
			UniqueIdentifier="{93995380-89BD-4b04-88EB-625FBE52EBFB}"
			>
			<File
				RelativePath=".\GL.h"
				>
			</File>
			<File
				RelativePath=".\GLAux.h"
				>
			</File>
			<File
				RelativePath=".\GLU.h"
				>
			</File>
			<File
				RelativePath=".\MainFrm.h"
				>
			</File>
			<File
				RelativePath=".\myForm.h"
				>
			</File>
			<File
				RelativePath=".\paramDialog.h"
				>
			</File>
			<File
				RelativePath=".\Potts.h"
				>
			</File>
			<File
				RelativePath=".\PottsDoc.h"
				>
			</File>
			<File
				RelativePath=".\PottsView.h"
				>
			</File>
			<File
				RelativePath=".\Resource.h"
				>
			</File>
			<File
				RelativePath=".\stdafx.h"
				>
			</File>
		</Filter>
		<Filter
			Name="Resource Files"
			Filter="rc;ico;cur;bmp;dlg;rc2;rct;bin;rgs;gif;jpg;jpeg;jpe;resx"
			UniqueIdentifier="{67DA6AB6-F800-4c08-8B7A-83BB121AAD01}"
			>
			<File
				RelativePath=".\res\myForm.ico"
				>
			</File>
			<File
				RelativePath=".\res\Potts.ico"
				>
			</File>
			<File
				RelativePath=".\Potts.rc"
				>
			</File>
			<File
				RelativePath=".\res\Potts.rc2"
				>
			</File>
			<File
				RelativePath=".\res\PottsDoc.ico"
				>
			</File>
			<File
				RelativePath=".\res\Toolbar.bmp"
				>
			</File>
		</Filter>
		<File
			RelativePath=".\res\Potts.manifest"
			>
			<FileConfiguration
				Name="Debug|Win32"
				ExcludedFromBuild="true"
				>
				<Tool
					Name="VCCustomBuildTool"
				/>
			</FileConfiguration>
			<FileConfiguration
				Name="Release|Win32"
				ExcludedFromBuild="true"
				>
				<Tool
					Name="VCCustomBuildTool"
				/>
			</FileConfiguration>
		</File>
		<File
			RelativePath=".\ReadMe.txt"
			>
		</File>
	</Files>
	<Globals>
		<Global
			Name="RESOURCE_FILE"
			Value="Potts.rc"
		/>
	</Globals>
</VisualStudioProject>
