# Supplementary material for: Modeling Gastrulation in the Chick Embryo: Formation of the Primitive Streak
Source: PLoS One. 2010 May 11;5(5):e10571. doi: 10.1371/journal.pone.0010571 (PMC2868022; doi:10.1371/journal.pone.0010571)
Supplement: Code S1 — Archived file containing readme.txt, executable file, and Visual C++ source code for reproducing results presented in Figures 2– 6. (9.31 MB ZIP) [file pone.0010571.s010.zip › potts3/Potts.vcproj.livad.bnvasiev.user]

<?xml version="1.0" encoding="Windows-1252"?>
<VisualStudioUserFile
	ProjectType="Visual C++"
	Version="8.00"
	ShowAllFiles="false"
	>
	<Configurations>
		<Configuration
			Name="Debug|Win32"
			>
			<DebugSettings
				Command="$(TargetPath)"
				WorkingDirectory=""
				CommandArguments=""
				Attach="false"
				DebuggerType="3"
				Remote="1"
				RemoteMachine="SCI54-84783C"
				RemoteCommand=""
				HttpUrl=""
				PDBPath=""
				SQLDebugging=""
				Environment=""
				EnvironmentMerge="true"
				DebuggerFlavor=""
				MPIRunCommand=""
				MPIRunArguments=""
				MPIRunWorkingDirectory=""
				ApplicationCommand=""
				ApplicationArguments=""
				ShimCommand=""
				MPIAcceptMode=""
				MPIAcceptFilter=""
			/>
		</Configuration>
		<Configuration
			Name="Release|Win32"
			>
			<DebugSettings
				Command="$(TargetPath)"
				WorkingDirectory=""
				CommandArguments=""
				Attach="false"
				DebuggerType="3"
				Remote="1"
				RemoteMachine="SCI54-84783C"
				RemoteCommand=""
				HttpUrl=""
				PDBPath=""
				SQLDebugging=""
				Environment=""
				EnvironmentMerge="true"
				DebuggerFlavor=""
				MPIRunCommand=""
				MPIRunArguments=""
				MPIRunWorkingDirectory=""
				ApplicationCommand=""
				ApplicationArguments=""
				ShimCommand=""
				MPIAcceptMode=""
				MPIAcceptFilter=""
			/>
		</Configuration>
	</Configurations>
</VisualStudioUserFile>
