# Supplementary material for: Modeling Gastrulation in the Chick Embryo: Formation of the Primitive Streak
Source: PLoS One. 2010 May 11;5(5):e10571. doi: 10.1371/journal.pone.0010571 (PMC2868022; doi:10.1371/journal.pone.0010571)
Supplement: Code S1 — Archived file containing readme.txt, executable file, and Visual C++ source code for reproducing results presented in Figures 2– 6. (9.31 MB ZIP) [file pone.0010571.s010.zip › potts3/PottsDoc.cpp]

// PottsDoc.cpp : implementation of the CPottsDoc class
//

#include "stdafx.h"
#include "Potts.h"

#include "PottsDoc.h"

#ifdef _DEBUG
#define new DEBUG_NEW
#endif


// CPottsDoc

IMPLEMENT_DYNCREATE(CPottsDoc, CDocument)

BEGIN_MESSAGE_MAP(CPottsDoc, CDocument)
END_MESSAGE_MAP()


void CPottsDoc::Boltzen()
{
	for(int i=0;i<1000;i++) 
	{
		Boltzman[i]=(int)(RAND_MAX*exp((double) -i/180.));
//		fprintf(v,"i=%d Boltzman=%d \n",i, Boltzman[i]);
	}
}
void CPottsDoc::Init() // initiates a square of cells
{
	int i1,Kcell;
	int size;
	Kcell=(int)sqrt((double)NCell);
	size=(int)sqrt((double)tVolume);
	i1=Kcell*size/2;
	imin	=	NI/2-i1;	imax	=	NI/2+i1;
	jmin	=	NJ/2-i1;	jmax	=	NJ/2+i1;
	// medium
	for(i=0;i<NI;i++) for(j=0;j<NJ;j++) {Cell[i][j]=0;}
//	for(i=0;i<NI;i++) for(j=0;j<NJ;j++) {Mark[i][j]=0;}
	// distributing cells
	for(i=imin;i<imax;i++)
	for(j=jmin;j<jmax;j++)
		{
			i1=1+Kcell*(int)((j-jmin)/size) + (int)((i-imin)/size);
			Cell[i][j]=i1;
		}
	NCell=i1+1;
	for(i=0;i<NI;i++) for(j=0;j<NJ;j++) {hCell[i][j]=Cell[i][j];}
	// random cell-type (+target volume) definition
	i1=(int)(2*tVolume/3);
	for(i=1;i<NCell;i++)
	{
		CellType[i]=1;
//		TargetVolume[i]=tVolume-int(i1/2)+rand()%i1;
		TargetVolume[i]=tVolume;
		BirthTime[i]=0;
	}
	NTypes=1;
	CellType[0]=0;
	imin-=deltax; imax+=deltax; jmin-=deltax; jmax+=deltax;	// area for all calculations
	Boltzen();
}
void CPottsDoc::CenterOfMass()
{
	unsigned long int xcenter0=0;
	unsigned long int ycenter0=0;
	unsigned long int CellVolume0=0;
	for(y=1;y<NCell;y++) 
		{xcenter[y]=0; ycenter[y]=0; CellVolume[y]=0; }
	for(i=imin;i<=imax;i++) for(j=jmin;j<=jmax;j++) 
	{
		y=Cell[i][j];
		if(y>0)
		{
			xcenter[y]+=i; ycenter[y]+=j; CellVolume[y]+=1;	
			xcenter0+=i; ycenter0+=j; CellVolume0+=1;
		}
	}
	xcenter[0]=(int)(xcenter0/CellVolume0);
	ycenter[0]=(int)(ycenter0/CellVolume0);
	for(y=1;y<NCell;y++)
	if(CellVolume[y]!=0)
	{
		xcenter[y]=(int)(xcenter[y]/CellVolume[y]+0.5);
		ycenter[y]=(int)(ycenter[y]/CellVolume[y]+0.5);
	}
	else
	{
		xcenter[y]=0;
	}
}
void CPottsDoc::KeepCentered()
{
	static int i1,j1;
	CenterOfMass();
	i1=xcenter[0]-NI/2;
	j1=ycenter[0]-NJ/2;
	if(abs(i1)>1 || abs(j1)>1)
	{
		imin-=i1; imax-=i1; jmin-=j1;jmax-=j1;
		for(i=imin;i<=imax;i++) for(j=jmin;j<=jmax;j++)
		{
			hCell[i][j]	=Cell[i+i1][j+j1];
			hChem1[i][j]=Chem1[i+i1][j+j1];
			hChem2[i][j]=Chem2[i+i1][j+j1];
		}
		for(i=imin;i<=imax;i++) for(j=jmin;j<=jmax;j++)
		{
			Cell[i][j]	=hCell[i][j];
			Chem1[i][j]	=hChem1[i][j];
			Chem2[i][j]	=hChem2[i][j];
		}
	}
}

void CPottsDoc::Volume()	// defines volumes of cells 
{
	float elast2;
	// defines volumes
	for(i=0;i<NCell;i++) CellVolume[i]=0;
	for(i=imin;i<imax;i++) for(j=jmin;j<jmax;j++) CellVolume[Cell[i][j]]++;
	// find energies related to increase-decrease of volume
	for(i=1;i<NCell;i++) 
	{
		y=CellVolume[i]-TargetVolume[i];
//		if(y<-10) elast2=10*elast; else elast2=elast;
		IncVolume[i]=elast*((y+1)*(y+1)-y*y);
		DecVolume[i]=elast*((y-1)*(y-1)-y*y);
	}
	IncVolume[0]=0.;	DecVolume[0]=0.;
}
void CPottsDoc::Step_Mov()	// makes evolution towards minimization of energy
{
	int		i1,j1;		// for internal loops
	int		i2;
	int		y1,y2;
	int		i3,i4,j3,j4;		// for internal loops
	int		ne,self,ne1;	// ne - denotes neighboring cell; self - a cell to what the grid belongs
	int		selftype, netype, ne1type;
	int		irandom;
	float	energy1, energy2;
	float	delta, incvolume,decvolume;		// total energy for a change of state 
	static float	mu1,mu2,mu3,pol1;
	i3=NI; i4=0; j3=NJ; j4=0;
	if(chemo1Flag==true) mu1=fChem1; else mu1=0.; 
	if(chemo2Flag==true) mu2=fChem2; else mu2=0.; 
	if(chemo3Flag==true) mu3=fChem3; else mu3=0.; 
	if(polFlag==true) pol1=fPol; else pol1=0.; 
//	mu1=fChem2;
/*	y=0;
	for(i=imin;i<imax;i++) for(j=jmin;j<jmax;j++)
	{
		CellFlow[y]=i*NJ+j;
//		if(nstep==0) fprintf(v,"i=%d j=%d y=%d flow=%d \n",i,j,y,CellFlow[y]);
		y++;
	}
	maxflow=y;
	for(y1=0;y1<maxflow;y1++)
	{
		if(y<RAND_MAX) irandom=rand()%y;
		else irandom=(int)(y*(float)(rand()/RAND_MAX));

		i=CellFlow[irandom]/NJ;
		j=CellFlow[irandom] % NJ;
		y--;
		CellFlow[irandom]=CellFlow[y];
//		if(nstep==0) fprintf(v,"y=%d,irandom=%d flow=%d i=%d j=%d \n",y,irandom,CellFlow[irandom],i,j);
//	}
*/	Volume();
	for(i=imin;i<imax;i++) for(j=jmin;j<jmax;j++)
	{
		self=Cell[i][j];
		if(self!=0)
		{
			if(i3>i) i3=i; if(i4<i)	i4=i;
			if(j3>j) j3=j; if(j4<j)	j4=j;
		}
		irandom=rand()%8;
		i1=i+posx[irandom];
		j1=j+posy[irandom];
		ne=Cell[i1][j1];
		if(ne!=self)
		{
			selftype=CellType[self];
			netype=CellType[ne];
			delta=0.;
			// Chem1 - produced by sickle + Hensen's cells
			// Chem2 - produced by cells in area pellucida
			// Chem3 - produced by Hensen's cells
			// sickle cells attract each other
//			if(netype==3) delta-=mu1*(Chem1[i1][j1]-Chem1[i][j]); // sickle attract sickle
//			if(netype>2) delta-=mu1*(Chem1[i1][j1]-Chem1[i][j]);	// sickle attract both 
			// sickle cells repell cells in area pellucida
//			if(netype==1) delta+=mu1*(Chem1[i1][j1]-Chem1[i][j]);
			// sickle cells repell Hensen's cells
			if(netype==4) delta+=mu1*(Chem1[i1][j1]-Chem1[i][j]);

			if(netype==4) delta+=mu2*(Chem2[i1][j1]-Chem2[i][j]);
			if(netype==1) delta+=mu3*(Chem3[i1][j1]-Chem3[i][j]);
//			if(netype==2) delta+=0.25*mu3*(Chem3[i1][j1]-Chem3[i][j]);
//			delta+=pol1*(xPol[ne]*posx[irandom]+yPol[ne]*posy[irandom]);
			energy1=0.; energy2=0.;
			for(i2=0;i2<8;i2++)
			{
				ne1=Cell[i+posx[i2]][j+posy[i2]];
				ne1type=CellType[ne1];
//				if(ne1<0 && ne1>25) fprintf(v,"i1=%d j1=%d ne1=%d \n",i1,j1, ne1);
				if(ne1!=self){
					energy1+=Bind[selftype][ne1type];
				}
				if(ne1!=ne){
					energy2+=Bind[netype][ne1type];
				}
			}
			// next five strings from Pouliens algorithm
/*			if(self==0) decvolume=0;
			else {y2=CellVolume[self]-TargetVolume[self]; decvolume=elast*((y2-1)*(y2-1)-y2*y2);}
			if(ne==0) incvolume=0;
			else {y2=CellVolume[ne]-TargetVolume[ne]; incvolume=elast*((y2+1)*(y2+1)-y2*y2);}
			delta+=decvolume+incvolume+energy2-energy1;
*/			// this is my algorithm
//			decvolume=DecVolume[self]; incvolume=IncVolume[ne];
			delta+=DecVolume[self]+IncVolume[ne]+energy2-energy1;
			if(delta<0. || (delta<33. && rand()<Boltzman[(int)(30.*delta)]) ) 
			{
//				if(CellVolume[self]>15) 
				hCell[i][j]=ne;		// replace by hCell by Cell for poulings algorithm
//				CellVolume[self]--;	// Pouliens
//				CellVolume[ne]++;	// Pouliens
			}
		}
	}
	// next string for my algorithm
	for(i=imin;i<imax;i++) for(j=jmin;j<jmax;j++) Cell[i][j]=hCell[i][j];
	imin=i3-deltax; imax=i4+deltax; jmin=j3-deltax; jmax=j4+deltax;	// area for all calculations
}

void CPottsDoc::SetAreas()
{
	int x,y;
	int radius2=radius1*radius1;
	CenterOfMass();
	for(i=1;i<NCell;i++)
	{
		x=xcenter[i]-NI/2; y=ycenter[i]-NJ/2;
		if(x*x+y*y<radius2) 
			{CellType[i]=1; /*TargetVolume[i]=TypeVolume[1];*/}
		else	
			{CellType[i]=2; /*TargetVolume[i]=TypeVolume[2];*/}
	}
	NTypes++;
}
void CPottsDoc::Step_Chem1() /*   One time step  without noise */
{ 
	float le,gs,s11;
//	float HI4;
//	HI4=(float)6.*HI*HI;
    for(i=imin;i<imax;i++)
    for(j=jmin;j<jmax;j++)
//	if(Cell[i][j]!=0)
	{
		gs=Chem1[i][j];
		le=(4*(Chem1[i][j+1]+Chem1[i][j-1]+Chem1[i+1][j]+
			Chem1[i-1][j])+Chem1[i+1][j+1]+Chem1[i+1][j-1]+
			Chem1[i-1][j+1]+Chem1[i-1][j-1]-20*gs);
		y=CellType[Cell[i][j]];
		if(y==2 || y==0) s11=prod1*(float)(jmax-j)/(float)(jmax-jmin); else s11=0.;
		if(y==2) s11=prod1*(float)(jmax-j)/(float)(jmax-jmin); else s11=0.;
//		s11=prod1*(float)(jmax-j)/(float)(jmax-jmin);
		if(le>1.E-10) hChem1[i][j]=gs+le/25+(s11*s11-decay1*gs)/diff1;
		else hChem1[i][j]=gs+(s11*s11-decay1*gs)/diff1;
	}
	
	maxChem1=0.;
	for(i=imin-1;i<imax+1;i++)
    for(j=jmin-1;j<jmax+1;j++)
	{
		Chem1[i][j]=hChem1[i][j];
		if(Chem1[i][j]>maxChem1) maxChem1=Chem1[i][j];
//		if(nstep % 100 ==0 && i==NI/2 && j==NJ/2) 
//			y=1;
	}
}

void CPottsDoc::Step_Chem2() /*   One time step  without noise */
{ 
	float le,gs,s11;
//	float HI4;
//	HI4=(float)6.*HI*HI;
    for(i=imin;i<imax;i++)
    for(j=jmin;j<jmax;j++)
//	if(Cell[i][j]!=0)
	{
		gs=Chem1[i][j];
		le=(4*
			(Chem1[i][j+1]+Chem1[i][j-1]+Chem1[i+1][j]+Chem1[i-1][j])
			+Chem1[i+1][j+1]+Chem1[i+1][j-1]+ Chem1[i-1][j+1]+Chem1[i-1][j-1]-20*gs);
		y=CellType[Cell[i][j]];
		if(y==3) s11=prod1; else s11=0.;
		if(le>1.E-10) hChem1[i][j]=gs+le/25+(s11-decay1*gs)/diff1;
		else hChem1[i][j]=gs+(s11-decay1*gs)/diff1;
	}
	
	maxChem1=0.;
	for(i=imin-1;i<imax+1;i++)
    for(j=jmin-1;j<jmax+1;j++)
	{
		Chem1[i][j]=hChem1[i][j];
		if(Chem1[i][j]>maxChem1) maxChem1=Chem1[i][j];
//		if(nstep % 100 ==0 && i==NI/2 && j==NJ/2) 
//			y=1;
	}
}

void CPottsDoc::Step_Chem3() /*   One time step  without noise */
{ 
	float le,gs,s11,r11;
//	float HI4;
//	HI4=(float)6.*HI*HI;
    for(i=imin;i<imax;i++)
    for(j=jmin;j<jmax;j++)
//	if(Cell[i][j]!=0)
	{
		gs=Chem2[i][j];
		le=(4*(Chem2[i][j+1]+Chem2[i][j-1]+Chem2[i+1][j]+
			Chem2[i-1][j])+Chem2[i+1][j+1]+Chem2[i+1][j-1]+
			Chem2[i-1][j+1]+Chem2[i-1][j-1]-20*gs);
		y=CellType[Cell[i][j]];
		if(y==1) s11=prod1; else s11=0.;
		if(y>2) r11=2.*decay1; else r11=decay1;
		if(le>1.E-10) hChem2[i][j]=gs+le/25+(s11-r11*gs)/diff1;
		else hChem2[i][j]=gs+(s11-r11*gs)/diff1;
	}
	
	maxChem2=0.;
	for(i=imin-1;i<imax+1;i++)
    for(j=jmin-1;j<jmax+1;j++)
	{
		Chem2[i][j]=hChem2[i][j];
		if(Chem2[i][j]>maxChem2) maxChem2=Chem2[i][j];
//		if(nstep % 100 ==0 && i==NI/2 && j==NJ/2) 
//			y=1;
	}
}

void CPottsDoc::Step_Chem4() /*   One time step  without noise */
{ 
	float le,gs,s11,r11;
//	float HI4;
//	HI4=(float)6.*HI*HI;
    for(i=imin;i<imax;i++)
    for(j=jmin;j<jmax;j++)
//	if(Cell[i][j]!=0)
	{
		gs=Chem3[i][j];
		le=(4*(Chem3[i][j+1]+Chem3[i][j-1]+Chem3[i+1][j]+
			Chem3[i-1][j])+Chem3[i+1][j+1]+Chem3[i+1][j-1]+
			Chem3[i-1][j+1]+Chem3[i-1][j-1]-20*gs);
		y=CellType[Cell[i][j]];
		if(y==4) s11=prod1; else s11=0.;
//		if(y>2) r11=2.*decay1; else r11=decay1;
		if(le>1.E-10) hChem3[i][j]=gs+le/25+(s11-decay1*gs)/diff1;
		else hChem3[i][j]=gs+(s11-decay1*gs)/diff1;
	}
	
	maxChem3=0.;
	for(i=imin-1;i<imax+1;i++)
    for(j=jmin-1;j<jmax+1;j++)
	{
		Chem3[i][j]=hChem3[i][j];
		if(Chem3[i][j]>maxChem3) maxChem3=Chem3[i][j];
//		if(nstep % 100 ==0 && i==NI/2 && j==NJ/2) 
//			y=1;
	}
}

void CPottsDoc::Set_Sickle()
{
//	int i2;
	for(i=imin;i<=imax;i++) for(j=jmin;j<=jmax;j++) 
	{
		y=Cell[i][j];
		if(CellType[y]==1 && Chem1[i][j]>thresh) 
		{
			CellType[y]=3; //TargetVolume[y]=TypeVolume[3];
//			for(i2=0;i2<8;i2++) 
//			{y=Cell[i+posx[i2]][j+posy[i2]]; CellType[y]=3;}
		}
	}
	NTypes++;
}
void CPottsDoc::Set_Hensen()
{
//	int i2;
	for(i=NI/2-6;i<=NI/2+6;i++) 
		for(j=jmin;j<=jmax;j++) 
		{
			y=Cell[i][j];
			if(CellType[y]==3) 
			{
				CellType[y]=4; //TargetVolume[y]=TypeVolume[3];
//				for(i2=0;i2<8;i2++) 
//				{y=Cell[i+posx[i2]][j+posy[i2]]; CellType[y]=3;}
			}
		}
	NTypes++;
}
void CPottsDoc::Set_Diff()
{
	int i2=NI/2-55;
	int j2=NJ/2-55;
	for(i=imin;i<imax;i++)
	for(j=jmin;j<jmax;j++)
		if(i<i2 || j<j2)
		{
			y=Cell[i][j];
			if(CellType[y]==1) CellType[y]=3; 
		}
	NTypes++;
	for(i=imin;i<imax;i++) 
	for(j=jmin;j<=jmax;j++) 
		if((i>=NI/2-4 && i<NI/2+4) || (j>=NJ/2-4 && j<NJ/2+4))
		{
			y=Cell[i][j];
			if(CellType[y]==3) 
			{
				CellType[y]=4; //TargetVolume[y]=TypeVolume[3];
//				for(i2=0;i2<8;i2++) 
//				{y=Cell[i+posx[i2]][j+posy[i2]]; CellType[y]=3;}
			}
		}
	NTypes++;
}

void CPottsDoc::Proliferation()
{
	int icenter, jcenter, i1;
	int NCell1;
	CenterOfMass();
	if(BirthTime[1]==0)
	{
		i1=(int)(2*tVolume/3);
		for(y=1;y<NCell;y++) 
		{
			TargetVolume[y]=tVolume-int(i1/2)+rand()%i1;
			BirthTime[y]=nstep-1;
		}
	}
	for(y=1;y<NCell;y++) if(BirthTime[y]==nstep) TargetVolume[y]=MaxVolume/2;
	NCell1=NCell;
	for(y=1;y<NCell1 && NCell<MaxCell;y++)
	{
		if( (nstep-BirthTime[y]) > prolTime) {TargetVolume[y]+=1;BirthTime[y]=nstep;}
		if(CellType[y]!=0 && CellVolume[y]>MaxVolume+5)	// remove the first condition
		{
			icenter=xcenter[y];
			jcenter=ycenter[y];
			CellVolume[y]=0;		xcenter[y]=0;		ycenter[y]=0;
			CellVolume[NCell]=0;	xcenter[NCell]=0;	ycenter[NCell]=0;
			for(i=imin;i<=imax;i++) for(j=jmin;j<=jmax;j++) if(Cell[i][j]==y) 
				if(j>jcenter) {Cell[i][j]=NCell; CellVolume[NCell]++;	xcenter[NCell]+=i;	ycenter[NCell]+=j;}
//				if(i>icenter) {Cell[i][j]=NCell; CellVolume[NCell]++;	xcenter[NCell]+=i;	ycenter[NCell]+=j;}
				else {CellVolume[y]++;	xcenter[y]+=i;	ycenter[y]+=j;}
			xcenter[y]			=	(int)(xcenter[y]/CellVolume[y]);
			ycenter[y]			=	(int)(ycenter[y]/CellVolume[y]);
			xcenter[NCell]		=	(int)(xcenter[NCell]/CellVolume[NCell]);
			ycenter[NCell]		=	(int)(ycenter[NCell]/CellVolume[NCell]);
			hxcenter[y]			=	xcenter[y];
			hycenter[y]			=	ycenter[y];
			hxcenter[NCell]		=	xcenter[NCell];
			hycenter[NCell]		=	ycenter[NCell];

			CellType[NCell]		=	CellType[y]; 
			TargetVolume[y]		=	tVolume;
			TargetVolume[NCell]	=	tVolume;
			BirthTime[NCell]	=	nstep+prolStep;
			BirthTime[y]		=	nstep+prolStep;
			NCell++;
		}
	}
}

void CPottsDoc::Polarization()
{
	int y1,distx,disty,dist2;
	float sumpol2;
	float sumx=0.;
	float sumy=0.;
	float maxpol=0.;
	CenterOfMass();
	if(hxcenter[1]==0)
		for(y=1;y<NCell;y++)
		{
			hxcenter[y]=xcenter[y];
			hycenter[y]=ycenter[y];
		}
	for(y=1;y<NCell;y++)
	{
		xVel[y]=xcenter[y]-hxcenter[y];
		yVel[y]=ycenter[y]-hycenter[y];
		xPol[y]+=xVel[y]/50.;
		yPol[y]+=yVel[y]/50.;
		hxcenter[y]=xcenter[y];
		hycenter[y]=ycenter[y];
	}
	for(y=1;y<NCell-1;y++)
		for(y1=y+1;y1<NCell;y1++)
		{
			distx=xcenter[y]-xcenter[y1];
			disty=ycenter[y]-ycenter[y1];
			dist2=distx*distx+disty*disty;
			xPol[y]+=xVel[y1]/dist2;
			yPol[y]+=yVel[y1]/dist2;
			xPol[y1]+=xVel[y]/dist2;
			yPol[y1]+=yVel[y]/dist2;
		}
	for(y=1;y<NCell;y++)
	{
		sumx+=xPol[y];
		sumy+=yPol[y];
		sumpol2=xPol[y]*xPol[y]+yPol[y]*yPol[y];
		if(sumpol2>maxpol) maxpol=sumpol2;
	}
	if(maxpol>0.01)
	{
		sumpol2=sqrt(maxpol);
		sumx/=NCell;
		sumy/=NCell;
		for(y=1;y<NCell;y++)
		{
			xPol[y]=xPol[y]/sumpol2-sumx;
			yPol[y]=yPol[y]/sumpol2-sumy;
		}
	}
	maxpol+=0.;
/*	for(y=1;y<NCell;y++)
	{
		sumx+=xPol[y];
		sumy+=yPol[y];
	}
	sumx+=0.; 
	sumy+=0.;*/
}

void CPottsDoc::Polarization1()
{
	int y1,distx,disty;
	float dist2;
	int ytype,i1,j1;
	float deltax,deltay;
	float sumpol2;
	float sumx=0.;
	float sumy=0.;
	float maxpol=0.;
	static float	mu1,mu2,mu3,pol1;
	if(chemo1Flag==true) mu1=fChem1; else mu1=0.; 
	if(chemo2Flag==true) mu2=fChem2; else mu2=0.; 
	if(chemo3Flag==true) mu3=fChem3; else mu3=0.; 
	if(polFlag==true) pol1=fPol; else pol1=0.; 
	CenterOfMass();
	for(y=1;y<NCell;y++)
	{
		ytype=CellType[y];
		i=xcenter[y]; i1=i+1;
		j=ycenter[y]; j1=j+1;
		deltax=0.;	deltay=0.;	
		if(ytype==4) 
		{deltax+=mu1*(Chem1[i1][j]-Chem1[i][j]); deltay+=mu1*(Chem1[i][j1]-Chem1[i][j]);}
		if(ytype==4) 
		{deltax+=mu2*(Chem2[i1][j]-Chem2[i][j]); deltay+=mu2*(Chem2[i][j1]-Chem2[i][j]);}
		if(ytype==1) 
		{deltax+=mu3*(Chem3[i1][j]-Chem3[i][j]); deltay+=mu3*(Chem3[i][j1]-Chem3[i][j]);}
//		if(netype==2) delta+=0.25*mu3*(Chem3[i1][j1]-Chem3[i][j]);
		xVel[y]=deltax;			yVel[y]=deltay;
		xPol[y]+=deltax/10.;	yPol[y]+=deltay/10.;
	}
	for(y=1;y<NCell-1;y++)
		for(y1=y+1;y1<NCell;y1++)
		{
			distx=xcenter[y]-xcenter[y1];
			disty=ycenter[y]-ycenter[y1];
			dist2=sqrt((float)(distx*distx+disty*disty));
			xPol[y]+=xVel[y1]/dist2;
			yPol[y]+=yVel[y1]/dist2;
			xPol[y1]+=xVel[y]/dist2;
			yPol[y1]+=yVel[y]/dist2;
		}
	for(y=1;y<NCell;y++)
	{
		sumx+=xPol[y];
		sumy+=yPol[y];
		sumpol2=xPol[y]*xPol[y]+yPol[y]*yPol[y];
		if(sumpol2>maxpol) maxpol=sumpol2;
	}
	if(maxpol>0.01)
	{
		sumpol2=sqrt(maxpol);
		sumx/=NCell;
		sumy/=NCell;
		for(y=1;y<NCell;y++)
		{
			xPol[y]=xPol[y]/sumpol2-sumx;
			yPol[y]=yPol[y]/sumpol2-sumy;
		}
	}
	maxpol+=0.;
/*	for(y=1;y<NCell;y++)
	{
		sumx+=xPol[y];
		sumy+=yPol[y];
	}
	sumx+=0.; 
	sumy+=0.;*/
}

// CPottsDoc construction/destruction
CPottsDoc::CPottsDoc()
{
	// TODO: add one-time construction code here
	readFlag	=	true;
	moveFlag	=	true;
	morphoFlag	=	false;
	chemo1Flag	=	false;
	chemo2Flag	=	false;
	chemo3Flag	=	false;
	saveFlag	=	false;
	prolFlag	=	false;
	polFlag		=	false;
	trackFlag	=	false;
	// parameters
	NI			=	MaxI;
	NJ			=	MaxJ;
	t_end		=	40001;	/*time at which programm is terminated*/ 
	NCell		=	625;
	NTypes		=	1;
	nstep		=	0;
	elast		=	0.6;
	centerStep	=500;	// period for centering the tissue
	showStep	=100;	// period for centering the tissue
	areaStep	=7000;	// time for settling areas (opaca and pellucida)
	radius1		=73;
	thresh		=(float)0.7;
	sickleStep	=10200;
	hensenStep	=15000;
	diff1		=1000;	/*diffusion of Chem1 */
	prod1		=1.5;	// production rate for Chem1 morphogine
	decay1		=1.;	// decay of Chem1
	fChem1		=20.;	// chemotactic force along Chem1
	fChem2		=80.;	// chemotactic force along Chem2
	fChem3		=-40.;	// chemotactic force along Chem3
	fPol		=3.;	// chemotactic force along Chem3
	prolTime	=200;
	tVolume=TypeVolume[1];
//	prod2		=1.;		// production rate for Chem1 morphogine
//	decay2		=1.5;		// decay of Chem1
	// other variables
	deltax	=	2;
	maxflow	=	0;
	prolStep=	10;
	polStep	=	50;
	MaxVolume	=tVolume+17;
//	HI			=1.;	/*spacestep*/
//	HT			=(float)0.001;	/*timestep*/
	for(i=0;i<MaxI;i++)
		for(j=0;j<MaxJ;j++)
		{
			Cell[i][j]=0;
			hCell[i][j]=0;
			Chem1[i][j]=0.;
			hChem1[i][j]=0.;
			Chem2[i][j]=0.;
			hChem2[i][j]=0.;
			Chem3[i][j]=0.;
			hChem3[i][j]=0.;
		}
	for(y=0;y<MaxCell;y++)
	{
		xcenter[y]=0;
		ycenter[y]=0;
		hxcenter[y]=0;
		hycenter[y]=0;
		xPol[y]=0.;
		yPol[y]=0.;
	}
	Boltzen();
	Init();
}

CPottsDoc::~CPottsDoc()
{
}

BOOL CPottsDoc::OnNewDocument()
{
	if (!CDocument::OnNewDocument())
		return FALSE;

	// TODO: add reinitialization code here
	// (SDI documents will reuse this document)

	return TRUE;
}


// CPottsDoc serialization

void CPottsDoc::Serialize(CArchive& ar)
{
	if (ar.IsStoring())
	{
		// TODO: add storing code here
//		ar << myText;
		ar << NI;
		ar << NJ;
		ar << t_end;
		ar << NCell;
		ar << NTypes;
		ar << tVolume;
		ar << elast;

		ar << nstep;
		ar << imin;
		ar << imax;
		ar << jmin;
		ar << jmax;
//		ar << maxflow;

		ar.Write(Cell,2*MaxI*MaxJ);
		ar.Write(CellType,2*MaxCell);
		ar.Write(TargetVolume,2*MaxCell);
	}
	else
	{
		// TODO: add loading code here
//		ar >> myText;
		ar >> NI;
		ar >> NJ;
		ar >> t_end;
		ar >> NCell;
		ar >> NTypes;
		ar >> tVolume;
		ar >> elast;

		ar >> nstep;
		ar >> imin;
		ar >> imax;
		ar >> jmin;
		ar >> jmax;
//		ar >> maxflow;

		ar.Read(Cell,2*MaxI*MaxJ);
		ar.Read(CellType,2*MaxCell);
		ar.Read(TargetVolume,2*MaxCell);

		Volume();
		for(i=0;i<NI;i++) for(j=0;j<NJ;j++) {hCell[i][j]=Cell[i][j];}
		readFlag=true;
//		imin=deltax; imax=NI-deltax; jmin=deltax; jmax=NJ-deltax;
		UpdateAllViews(NULL);
	}
}


// CPottsDoc diagnostics

#ifdef _DEBUG
void CPottsDoc::AssertValid() const
{
	CDocument::AssertValid();
}

void CPottsDoc::Dump(CDumpContext& dc) const
{
	CDocument::Dump(dc);
}
#endif //_DEBUG


// CPottsDoc commands
