# Supplementary material for: Modeling Gastrulation in the Chick Embryo: Formation of the Primitive Streak
Source: PLoS One. 2010 May 11;5(5):e10571. doi: 10.1371/journal.pone.0010571 (PMC2868022; doi:10.1371/journal.pone.0010571)
Supplement: Code S1 — Archived file containing readme.txt, executable file, and Visual C++ source code for reproducing results presented in Figures 2– 6. (9.31 MB ZIP) [file pone.0010571.s010.zip › potts3/PottsDoc.h]

// PottsDoc.h : interface of the CPottsDoc class
//

#include <math.h>
#pragma once

#define MaxI	350				/* max-mediumsize*/ 
#define MaxJ	350				/* max-mediumsize*/ 
#define MaxCell	2000			/* maximum amount of cells */ 
#define NType	5				/* max-amount of cell types*/

static int TypeVolume[NType+1]={0, 50, 30, 30, 30};
static float	Bind[NType][NType]=
//					{0., 7., 7., 7., 7.,
//					 7., 3., 4., 7., 7.,
//					 7., 4., 3., 7., 9.,
//					 7., 7., 7., 2., 2.,
//					 7., 7., 9., 2., 1.};
//					{0., 9., 9., 9., 9.,
//					 9., 3., 7., 7., 7.,
//					 9., 7., 3., 7., 9.,
//					 9., 7., 7., 2., 4.,
//					 9., 7., 9., 4., 2.};
					{0., 9., 9., 9., 9.,
					 9., 3., 7., 7., 7.,
					 9., 7., 3., 7., 9.,
					 9., 7., 7., 2., 4.,
					 9., 7., 9., 4., 2.};
static	short int posx[8]={-1, 0,1,0,-1, 1,-1,1};
static	short int posy[8]={ 0,-1,0,1,-1,-1, 1,1};
static	int i,j,y;
static	CTime	startTime,endTime;
static	CString myText;
static char* pFileName = "para.dat";
static	CFile parFile;
/*
static void ReadPar()
{
	char pbuf[4];
	parFile.Open(pFileName,CFile::modeRead);
	UINT nBytesRead = parFile.Read( pbuf, 4 );
	myText=pbuf;
	iTest1=atoi(myText);
	nBytesRead = parFile.Read( pbuf, 4 );
	myText=pbuf;
	iTest2=atoi(myText);
	parFile.Close();
}
*/
struct myGrid
{
	unsigned short int	Cell;
	float				Chem1;
};
class CPottsDoc : public CDocument
{
protected: // create from serialization only
	CPottsDoc();
	DECLARE_DYNCREATE(CPottsDoc)

// Attributes
private:
	short int	Boltzman[1000];
	int			CellFlow[MaxI*MaxJ];			// for Monte-Carlo algorithm
public:

//	struct myGrid	grid[MaxI][MaxJ];
//	struct myGrid	hgrid[MaxI][MaxJ];
	unsigned short int	Cell[MaxI][MaxJ];
	unsigned short int	hCell[MaxI][MaxJ];
	float				Chem1[MaxI][MaxJ];
	float				hChem1[MaxI][MaxJ];
	float				Chem2[MaxI][MaxJ];
	float				hChem2[MaxI][MaxJ];
	float				Chem3[MaxI][MaxJ];
	float				hChem3[MaxI][MaxJ];
//	short int Mark[MaxI][MaxJ];

	unsigned short int	CellType[MaxCell];		// type
	unsigned short int	TargetVolume[MaxCell];	// target volume
	unsigned short int	CellVolume[MaxCell];	// actual volume
	unsigned short int	BirthTime[MaxCell];		// previous prolifiration time
	unsigned int		xcenter[MaxCell],ycenter[MaxCell];		// coordinates
	unsigned int		hxcenter[MaxCell],hycenter[MaxCell];		// coordinates
	unsigned int		trackx[MaxCell],tracky[MaxCell];		// coordinates
	int					xVel[MaxCell],yVel[MaxCell];		// velocities
	float				IncVolume[MaxCell], DecVolume[MaxCell]; // change of energy for an increase or decrease of volume  
	float				xPol[MaxCell], yPol[MaxCell]; // polarization of cells  
	// parameters
	int			NI, NJ;		// actual size of the medium
	int			t_end;		// time to end simulation 
	int			NCell;		// actual number of cells
	int			NTypes;		// actual number of cell types
	int			tVolume;	// single target volume for all cells
	float		elast;		// elastisity of cells
	int			centerStep;	// period for centering the tissue
	int			showStep;	// period for centering the tissue
	int			areaStep;	// time for settling areas (opaca and pellucida)
	int			radius1;	// initial radius of area opaca
	int			sickleStep;	// time for setting sickle cells
	int			hensenStep;	// time for setting Hensen's cells
	float		thresh;		// condition for formation of sickle cells
	int			diff1;		/*diffusion rate of Chem1 morphogene */
	float		prod1;		// production rate for Chem1 morphogine
	float		decay1;		// decay of Chem1
	float		fChem1;		// chemotactic force along Chem1
	float		fChem2;		// chemotactic force along Chem2
	float		fChem3;		// chemotactic force along Chem3
	int			prolTime;	// rate for the cell-size increase
	int			prolStep;	// time interval for calling prolifiration
	int			polStep;	// time interval for calling polarization
	float		fPol;		// chemotactic force along Chem3

	//	variables 
	unsigned short int		nstep;		// counts time of simulation
	unsigned short int		deltax;		// to define the calculation area			
	int			maxflow;	// the size of the calculation area
	unsigned short int		MaxVolume;
//	float	HI;			/*spacestep*/
//	float	HT;			/*timestep*/
//	float	prod2;		// production rate for Chem1 morphogine
//	float	decay2;		// decay of Chem1
	float					maxChem1;		// maximal value of Chem1
	float					maxChem2;		// maximal value of Chem2
	float					maxChem3;		// maximal value of Chem2


	int		imin, imax, jmin, jmax;
	//	flags
	bool readFlag;
	bool moveFlag;
	bool morphoFlag;
	bool chemo1Flag;
	bool chemo2Flag;
	bool chemo3Flag;
	bool saveFlag;
	bool prolFlag;
	bool polFlag;
	bool trackFlag;

// Operations
public:
	void Boltzen();
	void Init();
	void Volume();
	void CenterOfMass();
	void KeepCentered();
	void Step_Mov();
	void SetAreas();
	void Step_Chem1(); /*   Morphogene for differenciation of sickle cells */
	void Step_Chem2(); /*   Morphogene for differenciation of Hensen's cells */
	void Step_Chem3(); /*   Morphogene for differenciation of Hensen's cells */
	void Step_Chem4();	// chemotactic agent produced by Hensen's cells
	void Set_Sickle();	//	differentiation of sickle cells
	void Set_Hensen();	//	differentiation of Hensen's cells
	void Proliferation(); // prolifiration of cells
	void Set_Diff();	//	differentiation of Hensen's cells (two streaks)
	void Polarization();	//	polarization of cells
	void Polarization1();	//	polarization of cells
// Overrides
	public:
	virtual BOOL OnNewDocument();
	virtual void Serialize(CArchive& ar);

// Implementation
public:
	virtual ~CPottsDoc();
#ifdef _DEBUG
	virtual void AssertValid() const;
	virtual void Dump(CDumpContext& dc) const;
#endif

protected:

// Generated message map functions
protected:
	DECLARE_MESSAGE_MAP()
public:
};
