# Supplementary material for: Modeling Gastrulation in the Chick Embryo: Formation of the Primitive Streak
Source: PLoS One. 2010 May 11;5(5):e10571. doi: 10.1371/journal.pone.0010571 (PMC2868022; doi:10.1371/journal.pone.0010571)
Supplement: Code S1 — Archived file containing readme.txt, executable file, and Visual C++ source code for reproducing results presented in Figures 2– 6. (9.31 MB ZIP) [file pone.0010571.s010.zip › potts3/PottsView.cpp]

// PottsView.cpp : implementation of the CPottsView class
//

#include "stdafx.h"
#include "Potts.h"

#include "PottsDoc.h"
#include "PottsView.h"
#include "paramDialog.h"

#ifdef _DEBUG
#define new DEBUG_NEW
#endif


// CPottsView

IMPLEMENT_DYNCREATE(CPottsView, CView)

BEGIN_MESSAGE_MAP(CPottsView, CView)
	// Standard printing commands
	ON_COMMAND(ID_FILE_PRINT, CView::OnFilePrint)
	ON_COMMAND(ID_FILE_PRINT_DIRECT, CView::OnFilePrint)
	ON_COMMAND(ID_FILE_PRINT_PREVIEW, CView::OnFilePrintPreview)
	ON_COMMAND(ID_RUN, OnRun)
	ON_COMMAND(ID_STOP, OnStop)
	ON_COMMAND(ID_CONTINUE, OnContinue)
END_MESSAGE_MAP()

// CPottsView construction/destruction
void CPottsView::ShowCells(CDC* pDC)
{
	CPottsDoc* pDoc = GetDocument();
	ASSERT_VALID(pDoc);
	if (!pDoc) return;
	myPoint.x=20;	myPoint.y=20;
	pDC->Rectangle(myPoint.x,myPoint.y,myPoint.x+pDoc->NI,myPoint.y+pDoc->NJ);
	COLORREF color;
	for(i=pDoc->imin;i<pDoc->imax;i++)
		for(j=pDoc->jmin;j<pDoc->jmax;j++)
		{
			if(pDoc->CellType[pDoc->Cell[i][j]]==0) color=White; 
			if(pDoc->CellType[pDoc->Cell[i][j]]==1) color=Red; 
			if(pDoc->CellType[pDoc->Cell[i][j]]==2) color=Green; 
			if(pDoc->CellType[pDoc->Cell[i][j]]==3) color=Blue; 
			if(pDoc->CellType[pDoc->Cell[i][j]]==4) color=Yellow; 
			if(pDoc->Cell[i+1][j]!=pDoc->Cell[i][j] || 
				pDoc->Cell[i][j-1]!=pDoc->Cell[i][j]) color=Black;
			pDC->SetPixel(myPoint.x+i,myPoint.y+pDoc->NJ-j,color);
		}
	myText.Format("Time=%d",pDoc->nstep);
	pDC->TextOut(20,0,myText);
	if(pDoc->nstep>0)
	{
		endTime= CTime::GetCurrentTime();	// ???????? ??????? ?????
		myText.Format("%d hours, %d minutes, %d seconds",endTime.GetHour()-startTime.GetHour(),
			endTime.GetMinute()-startTime.GetMinute(),endTime.GetSecond()-startTime.GetSecond());
		pDC->TextOut(150,0,myText);
	}
//	myText.Format("number of cells=%d occupied area=%d",pDoc->NCell-1, pDoc->maxflow);
//	pDC->TextOut(20,pDoc->NJ+20,myText);
	if(pDoc->saveFlag==true) WindowDump(myPoint.x,myPoint.y);

}
void CPottsView::ShowChem1(CDC* pDC)
{
	CPottsDoc* pDoc = GetDocument();
	ASSERT_VALID(pDoc);
	if (!pDoc) return;
	unsigned char gray;
//	if(pDoc->moveFlag==true) 
//		myPoint.x=40+pDoc->NI; 
//	else 
		myPoint.x=20;
//	myPoint.y=20;
	myPoint.y=pDoc->NJ+30;
	pDC->Rectangle(myPoint.x,myPoint.y,myPoint.x+pDoc->NI,myPoint.y+pDoc->NJ);
	COLORREF color;
	for(i=pDoc->imin;i<pDoc->imax;i++)
		for(j=pDoc->jmin;j<pDoc->jmax;j++)
		{
			if(pDoc->CellType[pDoc->Cell[i][j]]==0) color=White; 
			else {
				if(pDoc->maxChem1>1.) gray=(unsigned char) (255*(pDoc->Chem1[i][j]/pDoc->maxChem1));
				else gray=(unsigned char) (255*pDoc->Chem1[i][j]);
				if(gray==10) gray=11;
				color=RGB(gray,gray,gray);}
//				if(pDoc->Chem1[i][j]>pDoc->thresh) color=RGB(255,255,255);
//				else color=RGB(128,128,128);
			if(pDoc->Cell[i+1][j]!=pDoc->Cell[i][j] || 
				pDoc->Cell[i][j-1]!=pDoc->Cell[i][j]) color=Black;
			pDC->SetPixel(myPoint.x+i,myPoint.y+pDoc->NJ-j,color);
		}
	myText.Format("Time=%d",pDoc->nstep);
	pDC->TextOut(20,0,myText);
	if(pDoc->nstep>0)
	{
		endTime= CTime::GetCurrentTime();	// ???????? ??????? ?????
		myText.Format("%d hours, %d minutes, %d seconds",endTime.GetHour()-startTime.GetHour(),
			endTime.GetMinute()-startTime.GetMinute(),endTime.GetSecond()-startTime.GetSecond());
		pDC->TextOut(150,0,myText);
	}
//	myText.Format("max value of chem=%5.2f ",pDoc->maxChem1);
//	pDC->TextOut(20,pDoc->NJ+40,myText);
	if(pDoc->saveFlag==true) WindowDump(myPoint.x,myPoint.y);
}

void CPottsView::ShowChem2(CDC* pDC)
{
	CPottsDoc* pDoc = GetDocument();
	ASSERT_VALID(pDoc);
	if (!pDoc) return;
	unsigned char gray;
	myPoint.x=20;
	myPoint.y=pDoc->NJ+30;
	pDC->Rectangle(myPoint.x,myPoint.y,myPoint.x+pDoc->NI,myPoint.y+pDoc->NJ);
	COLORREF color;
	for(i=pDoc->imin;i<pDoc->imax;i++)
		for(j=pDoc->jmin;j<pDoc->jmax;j++)
		{
			if(pDoc->CellType[pDoc->Cell[i][j]]==0) color=White; 
			else {
				if(pDoc->maxChem2>1.) gray=(unsigned char) (255*(pDoc->Chem2[i][j]/pDoc->maxChem2));
				else gray=(unsigned char) (255*pDoc->Chem2[i][j]);
				if(gray==10) gray=11;
				color=RGB(gray,gray,gray);}
//				if(pDoc->Chem2[i][j]>pDoc->thresh) color=RGB(255,255,255);
//				else color=RGB(128,128,128);
			if(pDoc->Cell[i+1][j]!=pDoc->Cell[i][j] || 
				pDoc->Cell[i][j-1]!=pDoc->Cell[i][j]) color=Black;
			pDC->SetPixel(myPoint.x+i,myPoint.y+pDoc->NJ-j,color);
		}
	myText.Format("Time=%d",pDoc->nstep);
	pDC->TextOut(20,0,myText);
	if(pDoc->nstep>0)
	{
		endTime= CTime::GetCurrentTime();	// ???????? ??????? ?????
		myText.Format("%d hours, %d minutes, %d seconds",endTime.GetHour()-startTime.GetHour(),
			endTime.GetMinute()-startTime.GetMinute(),endTime.GetSecond()-startTime.GetSecond());
		pDC->TextOut(150,0,myText);
	}
//	myText.Format("max value of chem=%5.2f ",pDoc->maxChem2);
//	pDC->TextOut(20,pDoc->NJ+40,myText);
	if(pDoc->saveFlag==true) WindowDump(myPoint.x,myPoint.y);
}

void CPottsView::ShowChem3(CDC* pDC)
{
	CPottsDoc* pDoc = GetDocument();
	ASSERT_VALID(pDoc);
	if (!pDoc) return;
	unsigned char gray;
	myPoint.x=20;
	myPoint.y=pDoc->NJ+30;
//	myPoint.x=40+pDoc->NI; 
//	myPoint.y=20;
	pDC->Rectangle(myPoint.x,myPoint.y,myPoint.x+pDoc->NI,myPoint.y+pDoc->NJ);
	COLORREF color;
	for(i=pDoc->imin;i<pDoc->imax;i++)
		for(j=pDoc->jmin;j<pDoc->jmax;j++)
		{
			if(pDoc->CellType[pDoc->Cell[i][j]]==0) color=White; 
			else {
				if(pDoc->maxChem3>1.) gray=(unsigned char) (255*(pDoc->Chem3[i][j]/pDoc->maxChem3));
				else gray=(unsigned char) (255*pDoc->Chem3[i][j]);
				if(gray==10) gray=11;
				color=RGB(gray,gray,gray);}
//				if(pDoc->Chem2[i][j]>pDoc->thresh) color=RGB(255,255,255);
//				else color=RGB(128,128,128);
			if(pDoc->Cell[i+1][j]!=pDoc->Cell[i][j] || 
				pDoc->Cell[i][j-1]!=pDoc->Cell[i][j]) color=Black;
			pDC->SetPixel(myPoint.x+i,myPoint.y+pDoc->NJ-j,color);
		}
	myText.Format("Time=%d",pDoc->nstep);
	pDC->TextOut(20,0,myText);
	if(pDoc->nstep>0)
	{
		endTime= CTime::GetCurrentTime();	// ???????? ??????? ?????
		myText.Format("%d hours, %d minutes, %d seconds",endTime.GetHour()-startTime.GetHour(),
			endTime.GetMinute()-startTime.GetMinute(),endTime.GetSecond()-startTime.GetSecond());
		pDC->TextOut(150,0,myText);
	}
//	myText.Format("max value of chem=%5.2f ",pDoc->maxChem2);
//	pDC->TextOut(20,pDoc->NJ+40,myText);
	if(pDoc->saveFlag==true) WindowDump(myPoint.x,myPoint.y);
}

void CPottsView::ShowTracks(CDC* pDC)
{
	CPottsDoc* pDoc = GetDocument();
	ASSERT_VALID(pDoc);
	if (!pDoc) return;
	CPoint startPoint, endPoint, deltaPoint;
//	myPoint.x=20;
	myPoint.y=20;
	myPoint.x=40+pDoc->NI; 
//	myPoint.y=pDoc->NJ+30;
	pDC->Rectangle(myPoint.x,myPoint.y,myPoint.x+pDoc->NI,myPoint.y+pDoc->NJ);
	for(i=1;i<pDoc->NCell;i++)
		if(pDoc->CellVolume[i]>0)
		{
/*			startPoint.x=myPoint.x+pDoc->hxcenter[i]+1;
			startPoint.y=myPoint.y+pDoc->NJ-pDoc->hycenter[i]+1;
			endPoint.x=myPoint.x+pDoc->hxcenter[i]-2;
			endPoint.y=myPoint.y+pDoc->NJ-pDoc->hycenter[i]-2;
			pDC->MoveTo(startPoint);
			pDC->LineTo(endPoint);
			startPoint.x=myPoint.x+pDoc->hxcenter[i]-1;
			startPoint.y=myPoint.y+pDoc->NJ-pDoc->hycenter[i]+1;
			endPoint.x=myPoint.x+pDoc->hxcenter[i]+2;
			endPoint.y=myPoint.y+pDoc->NJ-pDoc->hycenter[i]-2;
			pDC->MoveTo(startPoint);
			pDC->LineTo(endPoint);
*/			startPoint.x=myPoint.x+pDoc->trackx[i];
			startPoint.y=myPoint.y+pDoc->NJ-pDoc->tracky[i];
			deltaPoint.x=pDoc->xcenter[i]-pDoc->trackx[i];
			deltaPoint.y=pDoc->ycenter[i]-pDoc->tracky[i];
//			endPoint.x=myPoint.x+pDoc->xcenter[i];
//			endPoint.y=myPoint.y+pDoc->NJ-pDoc->ycenter[i];
			endPoint.x=startPoint.x+0.5*deltaPoint.x;
			endPoint.y=startPoint.y-0.5*deltaPoint.y;
			pDC->MoveTo(startPoint);
			pDC->LineTo(endPoint);
		}
	myText.Format("Time=%d",pDoc->nstep);
	pDC->TextOut(20,0,myText);
	if(pDoc->nstep>0)
	{
		endTime= CTime::GetCurrentTime();	// ???????? ??????? ?????
		myText.Format("%d hours, %d minutes, %d seconds",endTime.GetHour()-startTime.GetHour(),
			endTime.GetMinute()-startTime.GetMinute(),endTime.GetSecond()-startTime.GetSecond());
		pDC->TextOut(150,0,myText);
	}
//	myText.Format("max value of chem=%5.2f ",pDoc->maxChem2);
//	pDC->TextOut(20,pDoc->NJ+40,myText);
	if(pDoc->saveFlag==true) WindowDump(myPoint.x,myPoint.y);
}
void CPottsView::ShowPolarization(CDC* pDC)
{
	CPottsDoc* pDoc = GetDocument();
	ASSERT_VALID(pDoc);
	if (!pDoc) return;
	CPoint startPoint, endPoint, deltaPoint;
	myPoint.x=40+pDoc->NI; 
	myPoint.y=pDoc->NJ+30;
	pDC->Rectangle(myPoint.x,myPoint.y,myPoint.x+pDoc->NI,myPoint.y+pDoc->NJ);
	for(i=1;i<pDoc->NCell;i++)
		if(pDoc->CellVolume[i]>0)
		{
			startPoint.x=myPoint.x+pDoc->xcenter[i];
			startPoint.y=myPoint.y+pDoc->NJ-pDoc->ycenter[i];
			deltaPoint.x=20*pDoc->xPol[i];
			deltaPoint.y=20*pDoc->yPol[i];
			endPoint.x=startPoint.x+deltaPoint.x;
			endPoint.y=startPoint.y-deltaPoint.y;
			pDC->MoveTo(startPoint);
			pDC->LineTo(endPoint);
		}
	myText.Format("Time=%d",pDoc->nstep);
	pDC->TextOut(20,0,myText);
	if(pDoc->nstep>0)
	{
		endTime= CTime::GetCurrentTime();	// ???????? ??????? ?????
		myText.Format("%d hours, %d minutes, %d seconds",endTime.GetHour()-startTime.GetHour(),
			endTime.GetMinute()-startTime.GetMinute(),endTime.GetSecond()-startTime.GetSecond());
		pDC->TextOut(150,0,myText);
	}
//	myText.Format("max value of chem=%5.2f ",pDoc->maxChem2);
//	pDC->TextOut(20,pDoc->NJ+40,myText);
	if(pDoc->saveFlag==true) WindowDump(myPoint.x,myPoint.y);
}

void CPottsView::DoMove()
{
	CPottsDoc* pDoc = GetDocument();
	ASSERT_VALID(pDoc);
	if (!pDoc)	return;
	//	output
	if(pDoc->nstep % pDoc->showStep == 0) 
	{
		CClientDC* pDC = new CClientDC(this);
		if(pDoc->moveFlag==true) ShowCells(pDC);
		if(pDoc->morphoFlag==true) ShowChem1(pDC);
		if(pDoc->chemo1Flag==true) ShowChem1(pDC);
		if(pDoc->chemo2Flag==true) ShowChem2(pDC);
		if(pDoc->chemo3Flag==true) ShowChem3(pDC);
		if(pDoc->trackFlag==true) ShowTracks(pDC);
		if(pDoc->polFlag==true) ShowPolarization(pDC);
		delete pDC;
	}
	//	simulations
	// movement + centering + areas opaca and pellucida
	if(pDoc->moveFlag==true)
	{
		pDoc->Step_Mov();
		if(pDoc->nstep % pDoc->centerStep == 0)	pDoc->KeepCentered();
	//	getting out
		if(pDoc->imin<2 || pDoc->jmin<2 || pDoc->imax>pDoc->NI-3 
			|| pDoc->jmax>pDoc->NJ-3) {runFlag=false;	stopFlag=true;}
	}
	// morphogenes
	if(pDoc->morphoFlag==true) pDoc->Step_Chem1();
	if(pDoc->chemo1Flag==true) pDoc->Step_Chem2();
	if(pDoc->chemo2Flag==true) pDoc->Step_Chem3();
	if(pDoc->chemo3Flag==true) pDoc->Step_Chem4();
	// prolifiration
	if(pDoc->nstep % pDoc->prolStep == 0 && pDoc->prolFlag==true) pDoc->Proliferation();
	if(pDoc->nstep % pDoc->polStep == 0 && pDoc->polFlag==true) pDoc->Polarization1();

	// differenciation
	if(pDoc->nstep == pDoc->areaStep)		pDoc->SetAreas();	// areas opaca and pellucida
	if(pDoc->nstep == pDoc->sickleStep)		pDoc->Set_Sickle();	// sickle cells
	if(pDoc->nstep == pDoc->hensenStep)		pDoc->Set_Hensen();	// Hensen's cells
//	if(pDoc->nstep == pDoc->hensenStep)		pDoc->Set_Diff();	// Hensen's cells
	//	updates
	pDoc->nstep++;
		if(pDoc->nstep>pDoc->t_end) {runFlag=false;	stopFlag=true;}
}
void CPottsView::DoMorphogene1()
{
	int static mystep=0;
	CPottsDoc* pDoc = GetDocument();
	ASSERT_VALID(pDoc);
	if (!pDoc)	return;
	//	output
	if(mystep % pDoc->showStep == 0) 
	{
		CClientDC* pDC = new CClientDC(this);
		ShowChem1(pDC);
		delete pDC;
	}
	//	simulations
	pDoc->Step_Chem1();
	//	updates
	mystep++;
//	pDoc->nstep++;
}
void CPottsView::DoChemo1()
{
	int static mystep=0;
	CPottsDoc* pDoc = GetDocument();
	ASSERT_VALID(pDoc);
	if (!pDoc)	return;
	//	output
	if(mystep % pDoc->showStep == 0) 
	{
		CClientDC* pDC = new CClientDC(this);
		ShowChem1(pDC);
		delete pDC;
	}
	//	simulations
	pDoc->Step_Chem2();
	//	updates
	mystep++;
//	pDoc->nstep++;
}
CPottsView::CPottsView()
{
	// TODO: add construction code here
	runFlag	=false;
	stopFlag=false;
	moveFlag=true;
	morphoFlag=false;
}

CPottsView::~CPottsView()
{
}

BOOL CPottsView::PreCreateWindow(CREATESTRUCT& cs)
{
	// TODO: Modify the Window class or styles here by modifying
	//  the CREATESTRUCT cs

	return CView::PreCreateWindow(cs);
}

// CPottsView drawing

void CPottsView::OnDraw(CDC* pDC)
{
	CPottsDoc* pDoc = GetDocument();
	ASSERT_VALID(pDoc);
	if (!pDoc)
		return;
	// TODO: add draw code for native data here
	if(pDoc->moveFlag==true)	ShowCells(pDC);
	if(pDoc->morphoFlag==true)	ShowChem1(pDC);
	if(pDoc->chemo1Flag==true)	ShowChem1(pDC);
	if(pDoc->chemo2Flag==true)	ShowChem2(pDC);
	if(pDoc->chemo3Flag==true)	ShowChem3(pDC);
	if(pDoc->trackFlag==true)	ShowTracks(pDC);
}


// CPottsView printing

BOOL CPottsView::OnPreparePrinting(CPrintInfo* pInfo)
{
	// default preparation
	return DoPreparePrinting(pInfo);
}

void CPottsView::OnBeginPrinting(CDC* /*pDC*/, CPrintInfo* /*pInfo*/)
{
	// TODO: add extra initialization before printing
}

void CPottsView::OnEndPrinting(CDC* /*pDC*/, CPrintInfo* /*pInfo*/)
{
	// TODO: add cleanup after printing
}

// CPottsView diagnostics

#ifdef _DEBUG
void CPottsView::AssertValid() const
{
	CView::AssertValid();
}

void CPottsView::Dump(CDumpContext& dc) const
{
	CView::Dump(dc);
}

CPottsDoc* CPottsView::GetDocument() const // non-debug version is inline
{
	ASSERT(m_pDocument->IsKindOf(RUNTIME_CLASS(CPottsDoc)));
	return (CPottsDoc*)m_pDocument;
}
#endif //_DEBUG


// CPottsView message handlers

void CPottsView::OnRun()
{
	// TODO: Add your command handler code here
	stopFlag=false;
	runFlag=true;
	CPottsDoc* pDoc = GetDocument();
	ASSERT_VALID(pDoc);
	if (!pDoc)	return;
	pDoc->nstep=0; {pDoc->Init();	pDoc->Volume();}
	startTime= CTime::GetCurrentTime();	// ???????? ??????? ?????
	pDoc->UpdateAllViews(NULL);
}

void CPottsView::OnStop()
{
	// TODO: Add your command handler code here
	stopFlag=true;
	runFlag=false;
}

void CPottsView::OnContinue()
{
	// TODO: Add your command handler code here
	stopFlag=false;
	runFlag=true;
}


int CPottsView::WindowDump(int istart,int jstart)
{
   int i,j;
   FILE *fptr;
   static int counter = 000; // This supports animation sequences 
   char fname[32];
   long int offset;
   unsigned char myChar[20];
   COLORREF myPixel;
   short int nx, ny;
	CPottsDoc* pDoc = GetDocument();
	ASSERT_VALID(pDoc);
	if (!pDoc)	return(TRUE);
	CClientDC* pDC = new CClientDC(this);

   nx = (short int)pDoc->NI;
   ny = (short int)pDoc->NJ;
//   nx=200; ny=200;

   // Open the file 
      sprintf(fname,"a13_%03d.tif",counter);
   if ((fptr = fopen(fname,"w")) == NULL) {
      fprintf(stderr,"Failed to open file for window dump\n");
      return(FALSE);
   }

	myChar[0] = 0x4d; myChar[1] = 0x4d; myChar[2] = 0x00; myChar[3] = 0x2a; fwrite(myChar,1,4,fptr); 
	offset = nx * ny * 3 + 8;
	putc((offset & 0xff000000) / 16777216,fptr);
	putc((offset & 0x00ff0000) / 65536,fptr);
	putc((offset & 0x0000ff00) / 256,fptr);
	putc((offset & 0x000000ff),fptr);


   // Write the raw file 
   // fprintf(fptr,"P6\n%d %d\n255\n",width,height); for ppm 
//	int mcount=0;
	for (j=0;j<ny;j++)
	for (i=0;i<nx;i++) 
	{
		myPixel=pDC->GetPixel(i+istart,j+jstart);
		fputc((myPixel & 0x0000ff),fptr);
		fputc((myPixel & 0x00ff00) / 256,fptr);
		fputc((myPixel & 0xff0000) / 65536,fptr);
//		mcount++;
	}
//	mcount++;
//	fwrite(image,NN*NJ*3,1,fptr);
   // Write the footer 
	myChar[0] = 0x00; myChar[1] = 0x0e; fwrite(myChar,1,2,fptr); 

	// Width tag, short int 
//   WriteHexString(fptr,"01 00 00 03 00 00 00 01");
	myChar[0] = 0x01; myChar[1] = 0x00; myChar[2] = 0x00; myChar[3] = 0x03; 
	myChar[4] = 0x00; myChar[5] = 0x00; myChar[6] = 0x00; myChar[7] = 0x01; 
	fwrite(myChar,1,8,fptr); 
   fputc((nx & 0xff00) / 256,fptr);    // Image width 
   fputc((nx & 0x00ff),fptr);
	myChar[0] = 0x00; myChar[1] = 0x00; fwrite(myChar,1,2,fptr);
//   WriteHexString(fptr,"0000");

	// Height tag, short int 
//WriteHexString(fptr,"01 01 00 03 00 00 00 01");
	myChar[0] = 0x01; myChar[1] = 0x01; myChar[2] = 0x00; myChar[3] = 0x03; 
	myChar[4] = 0x00; myChar[5] = 0x00; myChar[6] = 0x00; myChar[7] = 0x01; 
	fwrite(myChar,1,8,fptr); 
   fputc((ny & 0xff00) / 256,fptr);    // Image height 
   fputc((ny & 0x00ff),fptr);
	myChar[0] = 0x00; myChar[1] = 0x00; fwrite(myChar,1,2,fptr);
//   WriteHexString(fptr,"0000");

  // Bits per sample tag, short int 
 //  WriteHexString(fptr,"01 02 00 03 00 00 00 03");
 	myChar[0] = 0x01; myChar[1] = 0x02; myChar[2] = 0x00; myChar[3] = 0x03; 
	myChar[4] = 0x00; myChar[5] = 0x00; myChar[6] = 0x00; myChar[7] = 0x03; 
	fwrite(myChar,1,8,fptr); 
  offset = nx * ny * 3 + 182;
   putc((offset & 0xff000000) / 16777216,fptr);
   putc((offset & 0x00ff0000) / 65536,fptr);
   putc((offset & 0x0000ff00) / 256,fptr);
   putc((offset & 0x000000ff),fptr);

   // Compression flag, short int 
//   WriteHexString(fptr,"01 03 00 03 00 00 00 01 00 01 00 00");
 	myChar[0] = 0x01; myChar[1] = 0x03; myChar[2] = 0x00; myChar[3] = 0x03; 
	myChar[4] = 0x00; myChar[5] = 0x00; myChar[6] = 0x00; myChar[7] = 0x01; 
	myChar[8] = 0x00; myChar[9] = 0x01; myChar[10] = 0x00; myChar[11] = 0x00; 
	fwrite(myChar,1,12,fptr); 

   // Photometric interpolation tag, short int 
//   WriteHexString(fptr,"01 06 00 03 00 00 00 01 00 02 00 00");
 	myChar[0] = 0x01; myChar[1] = 0x06; myChar[2] = 0x00; myChar[3] = 0x03; 
	myChar[4] = 0x00; myChar[5] = 0x00; myChar[6] = 0x00; myChar[7] = 0x01; 
	myChar[8] = 0x00; myChar[9] = 0x02; myChar[10] = 0x00; myChar[11] = 0x00; 
	fwrite(myChar,1,12,fptr); 

   // Strip offset tag, long int 
//   WriteHexString(fptr,"01 11 00 04 00 00 00 01 00 00 00 08");
 	myChar[0] = 0x01; myChar[1] = 0x11; myChar[2] = 0x00; myChar[3] = 0x04; 
	myChar[4] = 0x00; myChar[5] = 0x00; myChar[6] = 0x00; myChar[7] = 0x01; 
	myChar[8] = 0x00; myChar[9] = 0x00; myChar[10] = 0x00; myChar[11] = 0x08; 
	fwrite(myChar,1,12,fptr); 

   // Orientation flag, short int 
//   WriteHexString(fptr,"01 12 00 03 00 00 00 01 00 01 00 00");
 	myChar[0] = 0x01; myChar[1] = 0x12; myChar[2] = 0x00; myChar[3] = 0x03; 
	myChar[4] = 0x00; myChar[5] = 0x00; myChar[6] = 0x00; myChar[7] = 0x01; 
	myChar[8] = 0x00; myChar[9] = 0x01; myChar[10] = 0x00; myChar[11] = 0x00; 
	fwrite(myChar,1,12,fptr); 

   // Sample per pixel tag, short int 
//   WriteHexString(fptr,"01 15 00 03 00 00 00 01 00 03 00 00");
 	myChar[0] = 0x01; myChar[1] = 0x15; myChar[2] = 0x00; myChar[3] = 0x03; 
	myChar[4] = 0x00; myChar[5] = 0x00; myChar[6] = 0x00; myChar[7] = 0x01; 
	myChar[8] = 0x00; myChar[9] = 0x03; myChar[10] = 0x00; myChar[11] = 0x00; 
	fwrite(myChar,1,12,fptr); 

  // Rows per strip tag, short int 
//   WriteHexString(fptr,"01 16 00 03 00 00 00 01");
 	myChar[0] = 0x01; myChar[1] = 0x16; myChar[2] = 0x00; myChar[3] = 0x03; 
	myChar[4] = 0x00; myChar[5] = 0x00; myChar[6] = 0x00; myChar[7] = 0x01; 
	fwrite(myChar,1,8,fptr); 
   fputc((ny & 0xff00) / 256,fptr);
   fputc((ny & 0x00ff),fptr);
	myChar[0] = 0x00; myChar[1] = 0x00; fwrite(myChar,1,2,fptr);
//   WriteHexString(fptr,"0000");

   // Strip byte count flag, long int 
//   WriteHexString(fptr,"01 17 00 04 00 00 00 01");
 	myChar[0] = 0x01; myChar[1] = 0x17; myChar[2] = 0x00; myChar[3] = 0x04; 
	myChar[4] = 0x00; myChar[5] = 0x00; myChar[6] = 0x00; myChar[7] = 0x01; 
	fwrite(myChar,1,8,fptr); 
   offset = nx * ny * 3;
   putc((offset & 0xff000000) / 16777216,fptr);
   putc((offset & 0x00ff0000) / 65536,fptr);
   putc((offset & 0x0000ff00) / 256,fptr);
   putc((offset & 0x000000ff),fptr);

  // Minimum sample value flag, short int 
//   WriteHexString(fptr,"01 18 000300000003");
  	myChar[0] = 0x01; myChar[1] = 0x18; myChar[2] = 0x00; myChar[3] = 0x03; 
	myChar[4] = 0x00; myChar[5] = 0x00; myChar[6] = 0x00; myChar[7] = 0x03; 
	fwrite(myChar,1,8,fptr); 
   offset = nx * ny * 3 + 188;
   putc((offset & 0xff000000) / 16777216,fptr);
   putc((offset & 0x00ff0000) / 65536,fptr);
   putc((offset & 0x0000ff00) / 256,fptr);
   putc((offset & 0x000000ff),fptr);

  // Maximum sample value tag, short int 
//   WriteHexString(fptr,"0119000300000003");
  	myChar[0] = 0x01; myChar[1] = 0x19; myChar[2] = 0x00; myChar[3] = 0x03; 
	myChar[4] = 0x00; myChar[5] = 0x00; myChar[6] = 0x00; myChar[7] = 0x03; 
	fwrite(myChar,1,8,fptr); 
   offset = nx * ny * 3 + 194;
   putc((offset & 0xff000000) / 16777216,fptr);
   putc((offset & 0x00ff0000) / 65536,fptr);
   putc((offset & 0x0000ff00) / 256,fptr);
   putc((offset & 0x000000ff),fptr);

   // Planar configuration tag, short int 
//   WriteHexString(fptr,"01 1c 00 03 00 00 00 01 00 01 00 00");
 	myChar[0] = 0x01; myChar[1] = 0x1c; myChar[2] = 0x00; myChar[3] = 0x03; 
	myChar[4] = 0x00; myChar[5] = 0x00; myChar[6] = 0x00; myChar[7] = 0x01; 
	myChar[8] = 0x00; myChar[9] = 0x01; myChar[10] = 0x00; myChar[11] = 0x00; 
	fwrite(myChar,1,12,fptr); 

  // Sample format tag, short int 
//   WriteHexString(fptr,"01 53 00 0300000003");
  	myChar[0] = 0x01; myChar[1] = 0x53; myChar[2] = 0x00; myChar[3] = 0x03; 
	myChar[4] = 0x00; myChar[5] = 0x00; myChar[6] = 0x00; myChar[7] = 0x03; 
	fwrite(myChar,1,8,fptr); 
    offset = nx * ny * 3 + 200;
   putc((offset & 0xff000000) / 16777216,fptr);
   putc((offset & 0x00ff0000) / 65536,fptr);
   putc((offset & 0x0000ff00) / 256,fptr);
   putc((offset & 0x000000ff),fptr);

  // End of the directory entry 
//   WriteHexString(fptr,"00000000");
  	myChar[0] = 0x00; myChar[1] = 0x00; myChar[2] = 0x00; myChar[3] = 0x00;
	fwrite(myChar,1,4,fptr); 

   // Bits for each colour channel 
//   WriteHexString(fptr,"00 08 00 08 00 08");
  	myChar[0] = 0x00; myChar[1] = 0x08; myChar[2] = 0x00; myChar[3] = 0x08;
	myChar[4] = 0x00; myChar[5] = 0x08; fwrite(myChar,1,6,fptr); 

   // Minimum value for each component 
//   WriteHexString(fptr,"000000000000");
  	myChar[0] = 0x00; myChar[1] = 0x00; myChar[2] = 0x00; myChar[3] = 0x00;
	myChar[4] = 0x00; myChar[5] = 0x00; fwrite(myChar,1,6,fptr); 

   // Maximum value per channel 
//   WriteHexString(fptr,"00ff00ff00ff");
  	myChar[0] = 0x00; myChar[1] = 0xff; myChar[2] = 0x00; myChar[3] = 0xff;
	myChar[4] = 0x00; myChar[5] = 0xff; fwrite(myChar,1,6,fptr); 

   // Samples per pixel for each channel 
//   WriteHexString(fptr,"00 01 00 01 00 01");
  	myChar[0] = 0x00; myChar[1] = 0x01; myChar[2] = 0x00; myChar[3] = 0x01;
	myChar[4] = 0x00; myChar[5] = 0x01; fwrite(myChar,1,6,fptr); 

   fclose(fptr);

   // Clean up 
   counter++;
   return(TRUE);
}
