# Supplementary material for: Modeling Gastrulation in the Chick Embryo: Formation of the Primitive Streak
Source: PLoS One. 2010 May 11;5(5):e10571. doi: 10.1371/journal.pone.0010571 (PMC2868022; doi:10.1371/journal.pone.0010571)
Supplement: Code S1 — Archived file containing readme.txt, executable file, and Visual C++ source code for reproducing results presented in Figures 2– 6. (9.31 MB ZIP) [file pone.0010571.s010.zip › potts3/PottsView.h]

// PottsView.h : interface of the CPottsView class
//


#pragma once

static	COLORREF White	=	0x00ffffff;
static	COLORREF Black	=	0x00000000;
static	COLORREF Blue	=	0x00ff0000;
static	COLORREF Green	=	0x0000ff00;
static	COLORREF Red	=	0x000000ff;
static	COLORREF Yellow	=	0x0000ffff;

class CPottsView : public CView
{
protected: // create from serialization only
	CPottsView();
	DECLARE_DYNCREATE(CPottsView)

// Attributes
public:
	CPottsDoc* GetDocument() const;

// Operations
public:
	void ShowCells(CDC* pDC);
	void ShowChem1(CDC* pDC);
	void ShowChem2(CDC* pDC);
	void ShowChem3(CDC* pDC);
	void ShowTracks(CDC* pDC);
	void ShowPolarization(CDC* pDC);
	void DoMove();
	void DoMorphogene1();
	void DoChemo1();
	int WindowDump(int istart, int jstart);
	bool runFlag;
	bool stopFlag;
	bool moveFlag;
	bool morphoFlag;
private:
	CString myText;
	CPoint myPoint;
// Overrides
	public:
	virtual void OnDraw(CDC* pDC);  // overridden to draw this view
virtual BOOL PreCreateWindow(CREATESTRUCT& cs);
protected:
	virtual BOOL OnPreparePrinting(CPrintInfo* pInfo);
	virtual void OnBeginPrinting(CDC* pDC, CPrintInfo* pInfo);
	virtual void OnEndPrinting(CDC* pDC, CPrintInfo* pInfo);

// Implementation
public:
	virtual ~CPottsView();
#ifdef _DEBUG
	virtual void AssertValid() const;
	virtual void Dump(CDumpContext& dc) const;
#endif

protected:

// Generated message map functions
protected:
	DECLARE_MESSAGE_MAP()
public:
	afx_msg void OnRun();
	afx_msg void OnContinue();
	afx_msg void OnStop();
};

#ifndef _DEBUG  // debug version in PottsView.cpp
inline CPottsDoc* CPottsView::GetDocument() const
   { return reinterpret_cast<CPottsDoc*>(m_pDocument); }
#endif
