# Supplementary material for: Modeling Gastrulation in the Chick Embryo: Formation of the Primitive Streak
Source: PLoS One. 2010 May 11;5(5):e10571. doi: 10.1371/journal.pone.0010571 (PMC2868022; doi:10.1371/journal.pone.0010571)
Supplement: Code S1 — Archived file containing readme.txt, executable file, and Visual C++ source code for reproducing results presented in Figures 2– 6. (9.31 MB ZIP) [file pone.0010571.s010.zip › potts3/resource.h]

//{{NO_DEPENDENCIES}}
// Microsoft Visual C++ generated include file.
// Used by Potts.rc
//
#define IDD_ABOUTBOX                    100
#define IDP_OLE_INIT_FAILED             100
#define IDD_MYFORM                      103
#define IDR_MYFORM_TMPL                 104
#define IDR_MAINFRAME                   128
#define IDR_PottsTYPE                   129
#define IDD_DIALOG1                     130
#define IDC_LIST1                       1000
#define IDC_EDIT1                       1001
#define IDC_BUTTON1                     1002
#define IDC_CONTINUE                    1003
#define IDC_STOP                        1005
#define IDC_CHANGE                      1006
#define IDC_START                       1007
#define IDC_CHEM1                       1009
#define IDC_CHEM2                       1010
#define IDC_RESET                       1011
#define IDC_Move                        1012
#define IDC_CHECK1                      1013
#define IDC_CHEM3                       1014
#define IDC_CHECK3                      1015
#define IDC_PROL                        1015
#define IDC_TRACKS                      1016
#define IDC_CHEM4                       1017
#define IDC_CHECK2                      1018
#define IDC_POL                         1018
#define ID_RUN                          32772
#define ID_BUTTON32776                  32776
#define ID_CONTINUE                     32780
#define ID_STOP                         32781
#define ID_PARAMETERS                   32784
#define ID_METHODS                      32785

// Next default values for new objects
// 
#ifdef APSTUDIO_INVOKED
#ifndef APSTUDIO_READONLY_SYMBOLS
#define _APS_NEXT_RESOURCE_VALUE        131
#define _APS_NEXT_COMMAND_VALUE         32788
#define _APS_NEXT_CONTROL_VALUE         1019
#define _APS_NEXT_SYMED_VALUE           105
#endif
#endif
