# Supplementary material for: Modeling Gastrulation in the Chick Embryo: Formation of the Primitive Streak
Source: PLoS One. 2010 May 11;5(5):e10571. doi: 10.1371/journal.pone.0010571 (PMC2868022; doi:10.1371/journal.pone.0010571)
Supplement: Code S1 — Archived file containing readme.txt, executable file, and Visual C++ source code for reproducing results presented in Figures 2– 6. (9.31 MB ZIP) [file pone.0010571.s010.zip › potts3/res/Potts.manifest]

<?xml version="1.0" encoding="UTF-8" standalone="yes"?>
<assembly xmlns="urn:schemas-microsoft-com:asm.v1" manifestVersion="1.0"> 
<assemblyIdentity 
    version="1.0.0.0" 
    processorArchitecture="X86" 
    name="Microsoft.Windows.Potts"
    type="win32" 
/> 
<description>Your app description here</description> 
<dependency> 
    <dependentAssembly> 
        <assemblyIdentity 
            type="win32" 
            name="Microsoft.Windows.Common-Controls" 
            version="6.0.0.0" 
            processorArchitecture="X86" 
            publicKeyToken="6595b64144ccf1df" 
            language="*" 
        /> 
    </dependentAssembly> 
</dependency> 
</assembly>
