# Supplementary material for: Modeling Gastrulation in the Chick Embryo: Formation of the Primitive Streak
Source: PLoS One. 2010 May 11;5(5):e10571. doi: 10.1371/journal.pone.0010571 (PMC2868022; doi:10.1371/journal.pone.0010571)
Supplement: Code S1 — Archived file containing readme.txt, executable file, and Visual C++ source code for reproducing results presented in Figures 2– 6. (9.31 MB ZIP) [file pone.0010571.s010.zip › potts3/res/Potts.rc2]

//
// Potts.RC2 - resources Microsoft Visual C++ does not edit directly
//

#ifdef APSTUDIO_INVOKED
#error this file is not editable by Microsoft Visual C++
#endif //APSTUDIO_INVOKED


/////////////////////////////////////////////////////////////////////////////
// Add manually edited resources here...

/////////////////////////////////////////////////////////////////////////////
