# Supplementary material for: Modeling Gastrulation in the Chick Embryo: Formation of the Primitive Streak
Source: PLoS One. 2010 May 11;5(5):e10571. doi: 10.1371/journal.pone.0010571 (PMC2868022; doi:10.1371/journal.pone.0010571)
Supplement: Code S1 — Archived file containing readme.txt, executable file, and Visual C++ source code for reproducing results presented in Figures 2– 6. (9.31 MB ZIP) [file pone.0010571.s010.zip › README.txt]

Run executable file potts.exe which is in the folder "Release". 
Click on "reset" button. 
wait for 15000 time steps before 4 cell types initialised or 
read file init.ini to start from tissue with 4 cell types. 
you can alter mechanisms of chemotactis by rpessing buttons chemo(1), chemo(2) and chemo(3). 
To alter the stregth of chemotacsis change number next to chemotactic forcing in the list.  
